# Supplementary material for: A checklist of the vascular plants of the Democratic Republic of the Congo
Source: PhytoKeys. 2026 Jun 29;277:1–23. doi: 10.3897/phytokeys.277.193807 (PMC13338719; doi:10.3897/phytokeys.277.193807)
Supplement: Supplementary material 1 — Checklist of the vascular plants of the Democratic Republic of the Congo [file phytokeys-277-001_article-193807__-s001.xlsx]

## Sheet: checklist DRC
PHYLUM	FAMILY	SPECIES	SPECIES without Author	Author	synonyms	Life form	Status	Endemism	IUCN Status	Flore d'Afrique centrale	Other references	Collector_&_Number1	LU1	Reviewer
Lycophytes	Isoetaceae	Isoetes hallei Eb.Fisch. & Lobin	Isoetes hallei	Eb.Fisch. & Lobin		Herb	native	Endemic		family not covered		Hallé 1922	https://www.botanicalcollections.be/specimen/BR0000015460486	P. Meerts
Lycophytes	Lycopodiaceae	Huperzia afromontana Pic.Serm.	Huperzia afromontana	Pic.Serm.		Herb	native			Lawalrée (1989)		Bequaert 4416	https://www.botanicalcollections.be/specimen/BR0000013686321	P. Meerts
Lycophytes	Lycopodiaceae	Huperzia bampsiana Pic.Serm.	Huperzia bampsiana	Pic.Serm.		Herb	native			not recorded		Mangambu 3040	https://www.botanicalcollections.be/specimen/BR0000013686734	P. Meerts
Lycophytes	Lycopodiaceae	Huperzia dacrydioides (Baker) Pic.Serm.	Huperzia dacrydioides	(Baker) Pic.Serm.		Herb (epiphytic)	native			Lawalrée (1989)		Bequaert 3656	https://www.botanicalcollections.be/specimen/BR0000014237836	P. Meerts
Lycophytes	Lycopodiaceae	Huperzia funicula (Herter) J.P.Roux	Huperzia funicula	(Herter) J.P.Roux		Herb	native	Endemic		Lawalrée (1989)		Humbert 7448 (P00466636)	https://www.gbif.org/occurrence/437655009	P. Meerts
Lycophytes	Lycopodiaceae	Huperzia gnidioides (L.f.) Trevis.	Huperzia gnidioides	(L.f.) Trevis.		Herb (epiphytic)	native			Lawalrée (1989)		Christiaensen 627	https://www.botanicalcollections.be/specimen/BR0000014238642	P. Meerts
Lycophytes	Lycopodiaceae	Huperzia mildbraedii (Herter) Pic.Serm.	Huperzia mildbraedii	(Herter) Pic.Serm.		Herb (epiphytic)	native			Lawalrée (1989)		Kahindo 133	https://www.botanicalcollections.be/specimen/BR0000025581591V	P. Meerts
Lycophytes	Lycopodiaceae	Huperzia saururus (Lam.) Trevis.	Huperzia saururus	(Lam.) Trevis.		Herb	native			Lawalrée (1989)		Van der Veken 8876	https://www.botanicalcollections.be/specimen/BR0000025597646V	P. Meerts
Lycophytes	Lycopodiaceae	Huperzia sooana (Lawalrée) Holub	Huperzia sooana	(Lawalrée) Holub		Herb	native			Lawalrée (1989)		Antun-Gupffert 508	https://www.botanicalcollections.be/specimen/BR0000013686826	P. Meerts
Lycophytes	Lycopodiaceae	Huperzia tournayana (Lawalrée) Holub	Huperzia tournayana	(Lawalrée) Holub		Herb	native			Lawalrée (1989)		Callens 4554	https://www.botanicalcollections.be/specimen/BR0000013686895	P. Meerts
Lycophytes	Lycopodiaceae	Huperzia verticillata (L.f.) Trevis.	Huperzia verticillata	(L.f.) Trevis.		Herb	native			Lawalrée (1989)		Bequaert 4442	https://www.botanicalcollections.be/specimen/BR0000015450074	P. Meerts
Lycophytes	Lycopodiaceae	Lycopodiella affinis (Bory) Pic.Serm.	Lycopodiella affinis	(Bory) Pic.Serm.	Lycopodium carolinianum var. affine (Bory) Schelpe	Herb	native			Lawalrée (1989)		Couteaux 1087	https://www.botanicalcollections.be/specimen/BR0000015450791	P. Meerts
Lycophytes	Lycopodiaceae	Lycopodiella cernua (L.) Pic.Serm.	Lycopodiella cernua	(L.) Pic.Serm.		Herb	native			Lawalrée (1989)		Lisowski, Malaisse & Symoens 2786	https://www.botanicalcollections.be/specimen/BR0000025597424V	P. Meerts
Lycophytes	Lycopodiaceae	Lycopodium carolinum (Lawalrée) Symoens	Lycopodium carolinum	(Lawalrée) Symoens		Herb	native			Lawalrée (1989)		Christiaensen 241	https://www.botanicalcollections.be/specimen/BR0000013687014	P. Meerts
Lycophytes	Lycopodiaceae	Lycopodium clavatum L.	Lycopodium clavatum	L.		Herb	native			Lawalrée (1989)		Mangambu 2917	https://www.botanicalcollections.be/specimen/BR0000015922892	P. Meerts
Lycophytes	Selaginellaceae	Selaginella auquieri Bizzarri	Selaginella auquieri	Bizzarri		Herb	native	Endemic		Bizzarri (1985)		Auquier 2120	https://www.botanicalcollections.be/specimen/BR0000008711151	P. Ballings
Lycophytes	Selaginellaceae	Selaginella buchholzii Hieron.	Selaginella buchholzii	Hieron.		Herb	native			Bizzarri (1985)		Lawalrée A. 18308	https://www.botanicalcollections.be/specimen/BR0000015460578	P. Ballings
Lycophytes	Selaginellaceae	Selaginella caffrorum (Milde) Hieron.	Selaginella caffrorum	(Milde) Hieron.		Herb	native			Bizzarri (1985)		Lebrun 3171	https://www.botanicalcollections.be/specimen/BR0000015460721	P. Ballings
Lycophytes	Selaginellaceae	Selaginella cathedrifolia Spring	Selaginella cathedrifolia	Spring		Herb	native			Bizzarri (1985)		Bequaert 1374	https://www.botanicalcollections.be/specimen/BR0000015461452	P. Ballings
Lycophytes	Selaginellaceae	Selaginella congoensis Alston	Selaginella congoensis	Alston		Herb	native	Endemic		Bizzarri (1985)		Germain 8379	https://www.botanicalcollections.be/specimen/BR0000013687779	P. Ballings
Lycophytes	Selaginellaceae	Selaginella dregei (C.Presl) Hieron.	Selaginella dregei	(C.Presl) Hieron.		Herb	native			Bizzarri (1985)		Symoens 6776	https://www.botanicalcollections.be/specimen/BR0000025517736V	P. Ballings
Lycophytes	Selaginellaceae	Selaginella goudotiana Spring	Selaginella goudotiana	Spring		Herb	native		Least Concern	Bizzarri (1985)		Malaisse 11721	https://www.botanicalcollections.be/specimen/BR0000015463609	P. Ballings
Lycophytes	Selaginellaceae	Selaginella kalbreyeri Baker	Selaginella kalbreyeri	Baker		Herb	native			Bizzarri (1985)		de Witte 10224	https://www.botanicalcollections.be/specimen/BR0000015464316	P. Ballings
Lycophytes	Selaginellaceae	Selaginella kivuensis Bizzarri	Selaginella kivuensis	Bizzarri		Herb	native			Bizzarri (1985)		Cambridge Congo-Expedition 1959, Kivu 326	https://www.botanicalcollections.be/specimen/BR0000008711205	P. Ballings
Lycophytes	Selaginellaceae	Selaginella kraussiana (Kunze) A.Braun	Selaginella kraussiana	(Kunze) A.Braun		Herb	native			Bizzarri (1985)		Baudet 621	https://www.botanicalcollections.be/specimen/BR0000015464859	P. Ballings
Lycophytes	Selaginellaceae	Selaginella mittenii Baker	Selaginella mittenii	Baker		Herb	native		Least Concern	Bizzarri (1985)		Demaret 4821A	https://www.botanicalcollections.be/specimen/BR0000015466235	P. Ballings
Lycophytes	Selaginellaceae	Selaginella molliceps Spring	Selaginella molliceps	Spring		Herb	native			Bizzarri (1985)		Auquier 2116	https://www.botanicalcollections.be/specimen/BR0000015466914	P. Ballings
Lycophytes	Selaginellaceae	Selaginella myosurus (Sw.) Alston	Selaginella myosurus	(Sw.) Alston		Herb	native			Bizzarri (1985)		Breyne 2367	https://www.botanicalcollections.be/specimen/BR0000015468154	P. Ballings
Lycophytes	Selaginellaceae	Selaginella njamnjamensis Hieron.	Selaginella njamnjamensis	Hieron.		Herb	native			Bizzarri (1985)		Troupin 1981	https://www.botanicalcollections.be/specimen/BR0000015470720	P. Ballings
Lycophytes	Selaginellaceae	Selaginella perpusilla Baker	Selaginella perpusilla	Baker		Herb	native			Bizzarri (1985)		Homblé 194	https://www.botanicalcollections.be/specimen/BR0000015470805	P. Ballings
Lycophytes	Selaginellaceae	Selaginella shabaensis Bizzarri	Selaginella shabaensis	Bizzarri		Herb	native	Endemic		Bizzarri (1985)		Guillemé s.n.		P. Ballings
Lycophytes	Selaginellaceae	Selaginella soyauxii Hieron.	Selaginella soyauxii	Hieron.		Herb	native			Bizzarri (1985)		de Witte 10985	https://www.botanicalcollections.be/specimen/BR0000015471116	P. Ballings
Lycophytes	Selaginellaceae	Selaginella subisophylla Jermy	Selaginella subisophylla	Jermy		Herb	native			not recorded		Schmitz 2041	https://www.botanicalcollections.be/specimen/BR0000015473592	P. Ballings
Lycophytes	Selaginellaceae	Selaginella tenerrima A.Braun ex Kuhn	Selaginella tenerrima	A.Braun ex Kuhn		Herb	native			Bizzarri (1985)		Bodenghien & Malaisse 2438	https://www.botanicalcollections.be/specimen/BR0000015471703	P. Ballings
Lycophytes	Selaginellaceae	Selaginella vanderystii Bizzarri	Selaginella vanderystii	Bizzarri		Herb	native	Endemic		Bizzarri (1985)		Vanderyst 37096	https://www.botanicalcollections.be/specimen/BR0000008711274	P. Ballings
Lycophytes	Selaginellaceae	Selaginella versicolor Spring	Selaginella versicolor	Spring		Herb (epiphytic)	native			Bizzarri (1985)		Van der Veken 9712	https://www.botanicalcollections.be/specimen/BR0000015472908	P. Ballings
Lycophytes	Selaginellaceae	Selaginella vogelii Spring	Selaginella vogelii	Spring		Herb	native			Bizzarri (1985)		Antun-Gupffert 411	https://www.botanicalcollections.be/specimen/BR0000015473240	P. Ballings
Lycophytes	Selaginellaceae	Selaginella volubilis Alston	Selaginella volubilis	Alston		Herb	native			Bizzarri (1985)		Pauwels 60	https://www.botanicalcollections.be/specimen/BR0000015473561	P. Ballings
Monilophytes	Anemiaceae	Anemia angolensis Alston	Anemia angolensis	Alston		Herb	native			Lawalrée (1970) Schizaeaceae				P. Ballings
Monilophytes	Anemiaceae	Anemia lepigera (Baker) Christenh.	Anemia lepigera	(Baker) Christenh.	Mohria lepigera (Baker) Baker	Herb	native			Lawalrée (1970) Schizaeaceae				P. Ballings
Monilophytes	Anemiaceae	Anemia marginalis (Sav.) Christenh.	Anemia marginalis	(Sav.) Christenh.		Herb	native			not recorded		Léonard 4269	https://www.botanicalcollections.be/specimen/BR0000017883887	P. Ballings
Monilophytes	Anemiaceae	Anemia nudiuscula (J.P.Roux) Christenh.	Anemia nudiuscula	(J.P.Roux) Christenh.		Herb	native			not recorded		Bytebier 3108	https://www.botanicalcollections.be/specimen/BR0000005049356	P. Ballings
Monilophytes	Anemiaceae	Anemia simii Tardieu	Anemia simii	Tardieu		Herb	native			not recorded		Kassner 2389 (P00250386)	https://www.gbif.org/occurrence/439309451	P. Ballings
Monilophytes	Arthropteridaceae	Arthropteris monocarpa (Cordem.) C.Chr.	Arthropteris monocarpa	(Cordem.) C.Chr.	Arthropteris anniana Lawalrée, Arthropteris antun-gupffertiae Lawalrée, Arthropteris charletiana Lawalrée	Herb (epiphytic)	native			family incompletely covered		Lisowski 17524	https://www.botanicalcollections.be/specimen/BR0000015901897	P. Ballings
Monilophytes	Arthropteridaceae	Arthropteris orientalis (J.F.Gmel.) Posth.	Arthropteris orientalis	(J.F.Gmel.) Posth.		Herb (epiphytic)	native			Lawalrée (2000) Nephrolepidaceae		Bodenghien & Malaisse 813	https://www.botanicalcollections.be/specimen/BR0000015904942	P. Ballings
Monilophytes	Arthropteridaceae	Arthropteris palisotii (Desv.) Alston	Arthropteris palisotii	(Desv.) Alston		Herb (epiphytic)	native			Lawalrée (2000) Nephrolepidaceae		Lisowski 42004	https://www.botanicalcollections.be/specimen/BR0000015906755	P. Ballings
Monilophytes	Aspleniaceae	Asplenium abyssinicum Fée	Asplenium abyssinicum	Fée		Herb	native			Beentje & Ballings (in ed.)	Kornas et al. (2000), Mangambu Mokoso et al. (2013)	Bodenghien & Malaisse 728	https://www.botanicalcollections.be/specimen/BR0000015907769	P. Ballings
Monilophytes	Aspleniaceae	Asplenium actiniopteroides Peter	Asplenium actiniopteroides	Peter		Herb	native			Beentje & Ballings (in ed.)		Auquier 2289	https://www.botanicalcollections.be/specimen/BR0000024680189	P. Ballings
Monilophytes	Aspleniaceae	Asplenium adiantum-nigrum L.	Asplenium adiantum-nigrum	L.		Herb	native			Beentje & Ballings (in ed.)		Bequaert 5262	https://www.botanicalcollections.be/specimen/BR0000015907981	P. Ballings
Monilophytes	Aspleniaceae	Asplenium aethiopicum (Burm.f.) Becherer	Asplenium aethiopicum	(Burm.f.) Becherer	Asplenium buettneri Hieron.	Herb (epiphytic)	native			Beentje & Ballings (in ed.)	Kornas et al. (2000), Pichi Sermolli (1985)	Bamps 2842	https://www.botanicalcollections.be/specimen/BR0000015909459	P. Ballings
Monilophytes	Aspleniaceae	Asplenium africanum Desv.	Asplenium africanum	Desv.		Herb (epiphytic)	native			Beentje & Ballings (in ed.)	Pichi Sermolli (1985)	Antun-Gupffert 423	https://www.botanicalcollections.be/specimen/BR0000015912206	P. Ballings
Monilophytes	Aspleniaceae	Asplenium anisophyllum Kunze	Asplenium anisophyllum	Kunze	Asplenium lambinonii Pic.Serm.	Herb (epiphytic)	native			Beentje & Ballings (in ed.)		Antun-Gupffert 40	https://www.botanicalcollections.be/specimen/BR0000015915177	P. Ballings
Monilophytes	Aspleniaceae	Asplenium barteri Hook.	Asplenium barteri	Hook.		Herb (epiphytic)	native			Beentje & Ballings (in ed.)	Pichi Sermolli (1985)	Antun-Gupffert 406	https://www.botanicalcollections.be/specimen/BR0000015915498	P. Ballings
Monilophytes	Aspleniaceae	Asplenium blastophorum Hieron.	Asplenium blastophorum	Hieron.		Herb (epiphytic)	native			Beentje & Ballings (in ed.)	Kornas et al. (2000)	Bodenghien & Malaisse 828	https://www.botanicalcollections.be/specimen/BR0000015916204	P. Ballings
Monilophytes	Aspleniaceae	Asplenium boltonii Hook. ex Schelpe	Asplenium boltonii	Hook. ex Schelpe		Herb (epiphytic)	native		Least Concern	Beentje & Ballings (in ed.)		de Witte 11616	https://www.botanicalcollections.be/specimen/BR0000015916433	P. Ballings
Monilophytes	Aspleniaceae	Asplenium bugoiense Hieron.	Asplenium bugoiense	Hieron.		Herb (epiphytic)	native			Beentje & Ballings (in ed.)	Mangambu Mokoso et al. (2013)	Mangambu 2914	https://www.botanicalcollections.be/specimen/BR0000005517947	P. Ballings
Monilophytes	Aspleniaceae	Asplenium burundense Pic.Serm.	Asplenium burundense	Pic.Serm.		Herb	native		Endangered	Beentje & Ballings (in ed.)	Pichi Sermolli (1985)	Pichi-Sermolli 4446		P. Ballings
Monilophytes	Aspleniaceae	Asplenium cancellatum Alston	Asplenium cancellatum	Alston		Herb (epiphytic)	native		Least Concern	Beentje & Ballings (in ed.)		Callens 3045	https://www.botanicalcollections.be/specimen/BR0000015917461	P. Ballings
Monilophytes	Aspleniaceae	Asplenium ceii Pic.Serm.	Asplenium ceii	Pic.Serm.		Herb (epiphytic)	native			Beentje & Ballings (in ed.)	Kornas et al. (2000), Mangambu Mokoso et al. (2013)	Bodenghien & Malaisse 1246	https://www.botanicalcollections.be/specimen/BR0000015917577	P. Ballings
Monilophytes	Aspleniaceae	Asplenium chaseanum Schelpe	Asplenium chaseanum	Schelpe		Herb	native			Beentje & Ballings (in ed.)	Kornas et al. (2000)	Bodenghien & Malaisse 2013	https://www.botanicalcollections.be/specimen/BR0000013687953	P. Ballings
Monilophytes	Aspleniaceae	Asplenium christii Hieron.	Asplenium christii	Hieron.		Herb	native			Beentje & Ballings (in ed.)	Kornas et al. (2000)	Bodenghien & Malaisse 734	https://www.botanicalcollections.be/specimen/BR0000015917959	P. Ballings
Monilophytes	Aspleniaceae	Asplenium cuneatum Lam.	Asplenium cuneatum	Lam.		Herb (epiphytic)	native			Beentje & Ballings (in ed.)		Louis 15525	https://www.botanicalcollections.be/specimen/BR0000025000238	P. Ballings
Monilophytes	Aspleniaceae	Asplenium diplazisorum Hieron.	Asplenium diplazisorum	Hieron.		Herb (epiphytic)	native			Beentje & Ballings (in ed.)		Antun-Gupffert 408	https://www.botanicalcollections.be/specimen/BR0000015918697	P. Ballings
Monilophytes	Aspleniaceae	Asplenium dregeanum Kunze	Asplenium dregeanum	Kunze		Herb (epiphytic)	native			Beentje & Ballings (in ed.)	Kornas et al. (2000), Pichi Sermolli (1985)	Luke 14793	https://www.botanicalcollections.be/specimen/BR0000015919908	P. Ballings
Monilophytes	Aspleniaceae	Asplenium elliottii C.H.Wright	Asplenium elliottii	C.H.Wright		Herb (epiphytic)	native			Beentje & Ballings (in ed.)	Kornas et al. (2000), Pichi Sermolli (1985)	Léonard 2398	https://www.botanicalcollections.be/specimen/BR0000015496850	P. Ballings
Monilophytes	Aspleniaceae	Asplenium emarginatum P.Beauv.	Asplenium emarginatum	P.Beauv.		Herb	native			Beentje & Ballings (in ed.)		Boyekoli Ebale Congo 2010 Expedition 475B	https://www.botanicalcollections.be/specimen/BR0000005713943	P. Ballings
Monilophytes	Aspleniaceae	Asplenium erectum Bory ex Willd.	Asplenium erectum	Bory ex Willd.		Herb	native			Beentje & Ballings (in ed.)	Kornas et al. (2000), Pichi Sermolli (1985)	Bodenghien & Malaisse 1716	https://www.botanicalcollections.be/specimen/BR0000015500007	P. Ballings
Monilophytes	Aspleniaceae	Asplenium erosum L.	Asplenium erosum	L.	Asplenium auritum Sw.	Herb	native			Beentje & Ballings (in ed.)		Antun-Gupffert 546	https://www.botanicalcollections.be/specimen/BR0000025000535	P. Ballings
Monilophytes	Aspleniaceae	Asplenium eylesii R.Sim.	Asplenium eylesii	R.Sim.	Asplenium pumilum Sw. subsp. hymenophylloides (Fée) Schelpe	Herb	native			Beentje & Ballings (in ed.)		Bodenghien & Malaisse 4050	https://www.botanicalcollections.be/specimen/BR0000025066142	P. Ballings
Monilophytes	Aspleniaceae	Asplenium formosum Willd.	Asplenium formosum	Willd.		Herb	native		Least Concern	Beentje & Ballings (in ed.)	Kornas et al. (2000)	Bodenghien & Malaisse 275	https://www.botanicalcollections.be/specimen/BR0000016300712	P. Ballings
Monilophytes	Aspleniaceae	Asplenium friesiorum C.Chr.	Asplenium friesiorum	C.Chr.	Asplenium kivuensis Mangambu	Herb (epiphytic)	native			Beentje & Ballings (in ed.)	Kornas et al. (2000), Pichi Sermolli (1985)	Bamps 2880	https://www.botanicalcollections.be/specimen/BR0000016301689	P. Ballings
Monilophytes	Aspleniaceae	Asplenium gemmascens Alston	Asplenium gemmascens	Alston		Herb	native			Beentje & Ballings (in ed.)		Evrard 4929	https://www.botanicalcollections.be/specimen/BR0000020446925	P. Ballings
Monilophytes	Aspleniaceae	Asplenium gemmiferum Schrad.	Asplenium gemmiferum	Schrad.		Herb	native		Least Concern	Beentje & Ballings (in ed.)		Gutzwiller 3609	https://www.botanicalcollections.be/specimen/BR0000016303638	P. Ballings
Monilophytes	Aspleniaceae	Asplenium hemitomum Hieron.	Asplenium hemitomum	Hieron.	Asplenium warneckei Hieron.	Herb (epiphytic)	native			Beentje & Ballings (in ed.)	Pichi Sermolli (1985)	Van der Veken 8932bis	https://www.botanicalcollections.be/specimen/BR0000016305274	P. Ballings
Monilophytes	Aspleniaceae	Asplenium hypomelas Kuhn	Asplenium hypomelas	Kuhn		Herb (epiphytic)	native			Beentje & Ballings (in ed.)	Pichi Sermolli (1985)	Bequaert 4277	https://www.botanicalcollections.be/specimen/BR0000016305816	P. Ballings
Monilophytes	Aspleniaceae	Asplenium inaequilaterale Willd.	Asplenium inaequilaterale	Willd.		Herb	native			Beentje & Ballings (in ed.)	Kornas et al. (2000)	Bodenghien & Malaisse 921	https://www.botanicalcollections.be/specimen/BR0000016306783	P. Ballings
Monilophytes	Aspleniaceae	Asplenium laciniatum D.Don	Asplenium laciniatum	D.Don	Asplenium varians Hook. & Grev.	Herb (epiphytic)	native			Beentje & Ballings (in ed.)		Antun-Gupffert 47A	https://www.botanicalcollections.be/specimen/BR0000024939430	P. Ballings
Monilophytes	Aspleniaceae	Asplenium laurentii J.Bommer	Asplenium laurentii	J.Bommer		Herb (epiphytic)	native			Beentje & Ballings (in ed.)	Pichi Sermolli (1985)	Luke 14638	https://www.botanicalcollections.be/specimen/BR0000016307544	P. Ballings
Monilophytes	Aspleniaceae	Asplenium linckii Kuhn	Asplenium linckii	Kuhn		Herb	native			Beentje & Ballings (in ed.)	Pichi Sermolli (1985)	Bamps 2849	https://www.botanicalcollections.be/specimen/BR0000016307711	P. Ballings
Monilophytes	Aspleniaceae	Asplenium lividum Mett. ex Kuhn	Asplenium lividum	Mett. ex Kuhn		Herb (epiphytic)	native			Beentje & Ballings (in ed.)		Lebrun 8427	https://www.botanicalcollections.be/specimen/BR0000016313262	P. Ballings
Monilophytes	Aspleniaceae	Asplenium loxoscaphoides Baker	Asplenium loxoscaphoides	Baker	Asplenium centrafricanum Pic.Serm.	Herb (epiphytic)	native			Beentje & Ballings (in ed.)	Mangambu Mokoso et al. (2013)	Gutzwiller 895	https://www.botanicalcollections.be/specimen/BR0000008735805	P. Ballings
Monilophytes	Aspleniaceae	Asplenium macrophlebium Baker	Asplenium macrophlebium	Baker		Herb (epiphytic)	native			Beentje & Ballings (in ed.)	Pichi Sermolli (1985)	Van der Veken 9750bis	https://www.botanicalcollections.be/specimen/BR0000016308770	P. Ballings
Monilophytes	Aspleniaceae	Asplenium mannii Hook.	Asplenium mannii	Hook.		Herb (epiphytic)	native			Beentje & Ballings (in ed.)	Kornas et al. (2000), Pichi Sermolli (1985)	Bodenghien & Malaisse 2923	https://www.botanicalcollections.be/specimen/BR0000016309555	P. Ballings
Monilophytes	Aspleniaceae	Asplenium markusbeckeri Eb.Fisch. & Lobin	Asplenium markusbeckeri	Eb.Fisch. & Lobin		Herb	native			Beentje & Ballings (in ed.)	Fischer & Lobin (2023)	Becker 474	https://www.botanicalcollections.be/specimen/BR0000015253538V	P. Ballings
Monilophytes	Aspleniaceae	Asplenium megalura Hieron.	Asplenium megalura	Hieron.		Herb (epiphytic)	native			Beentje & Ballings (in ed.)	Pichi Sermolli (1985)	Auquier 2179	https://www.botanicalcollections.be/specimen/BR0000016310025	P. Ballings
Monilophytes	Aspleniaceae	Asplenium mildbraedii Hieron.	Asplenium mildbraedii	Hieron.		Herb	native			Beentje & Ballings (in ed.)	Pichi Sermolli (1985)	Van der Veken 8991	https://www.botanicalcollections.be/specimen/BR0000016310537	P. Ballings
Monilophytes	Aspleniaceae	Asplenium monanthes L.	Asplenium monanthes	L.		Herb (epiphytic)	native			Beentje & Ballings (in ed.)	Kornas et al. (2000); Mangambu Mokoso et al. (2013)	Bodenghien & Malaisse 1542	https://www.botanicalcollections.be/specimen/BR0000016311282	P. Ballings
Monilophytes	Aspleniaceae	Asplenium normale D.Don	Asplenium normale	D.Don		Herb	native			Beentje & Ballings (in ed.)	Kornas et al. (2000)	Bodenghien & Malaisse 3650	https://www.botanicalcollections.be/specimen/BR0000020253677	P. Ballings
Monilophytes	Aspleniaceae	Asplenium paucifolium Bonap.	Asplenium paucifolium	Bonap.		Herb	native			Beentje & Ballings (in ed.)		Callens 3568	https://www.botanicalcollections.be/specimen/BR0000013687977	P. Ballings
Monilophytes	Aspleniaceae	Asplenium preussii Hieron.	Asplenium preussii	Hieron.	Asplenium rutshuruense Taton ex Pic.Serm.	Herb (epiphytic)	native			Beentje & Ballings (in ed.)	Kornas et al. (2000)	Bodenghien & Malaisse 735	https://www.botanicalcollections.be/specimen/BR0000016312401	P. Ballings
Monilophytes	Aspleniaceae	Asplenium protensum Schrad.	Asplenium protensum	Schrad.		Herb	native			Beentje & Ballings (in ed.)	Kornas et al. (2000)	Bodenghien & Malaisse 1323	https://www.botanicalcollections.be/specimen/BR0000016313385	P. Ballings
Monilophytes	Aspleniaceae	Asplenium reekmansii Pic.Serm.	Asplenium reekmansii	Pic.Serm.		Herb	native			Beentje & Ballings (in ed.)		de Witte 11086	https://www.botanicalcollections.be/specimen/BR0000024681469	P. Ballings
Monilophytes	Aspleniaceae	Asplenium rukaraense Hieron.	Asplenium rukaraense	Hieron.		Herb	native			Beentje & Ballings (in ed.)		Stauffer 1115	https://www.botanicalcollections.be/specimen/BR0000016314054	P. Ballings
Monilophytes	Aspleniaceae	Asplenium rutifolium (P.J.Bergius) Kunze	Asplenium rutifolium	(P.J.Bergius) Kunze		Herb (epiphytic)	native			Beentje & Ballings (in ed.)		Troupin 2942	https://www.botanicalcollections.be/specimen/BR0000008734341	P. Ballings
Monilophytes	Aspleniaceae	Asplenium sandersonii Hook.	Asplenium sandersonii	Hook.		Herb (epiphytic)	native			Beentje & Ballings (in ed.)	Kornas et al. (2000), Pichi Sermolli (1985)	Bodenghien & Malaisse 1251	https://www.botanicalcollections.be/specimen/BR0000016316102	P. Ballings
Monilophytes	Aspleniaceae	Asplenium sertularioides Baker	Asplenium sertularioides	Baker		Herb (epiphytic)	native			Beentje & Ballings (in ed.)		Louis 5275	https://www.botanicalcollections.be/specimen/BR0000008733641	P. Ballings
Monilophytes	Aspleniaceae	Asplenium smedsii Pic.Serm.	Asplenium smedsii	Pic.Serm.		Herb (epiphytic)	native			Beentje & Ballings (in ed.)	Pichi Sermolli (1985)	Bequaert 4238	https://www.botanicalcollections.be/specimen/BR0000015915184	P. Ballings
Monilophytes	Aspleniaceae	Asplenium stuhlmannii Hieron.	Asplenium stuhlmannii	Hieron.		Herb (epiphytic)	native			Beentje & Ballings (in ed.)		Louis 4557	https://www.botanicalcollections.be/specimen/BR0000016316744	P. Ballings
Monilophytes	Aspleniaceae	Asplenium tenuicaudatum Pic.Serm.	Asplenium tenuicaudatum	Pic.Serm.		Herb	native		Least Concern	Beentje & Ballings (in ed.)	Pichi Sermolli (1985), Pichi Sermolli (1977)	Pichi-Sermolli 4468		P. Ballings
Monilophytes	Aspleniaceae	Asplenium theciferum (Kunth) Mett.	Asplenium theciferum	(Kunth) Mett.		Herb (epiphytic)	native			Beentje & Ballings (in ed.)	Kornas et al. (2000), Pichi Sermolli (1985)	Auquier 2154	https://www.botanicalcollections.be/specimen/BR0000008735423	P. Ballings
Monilophytes	Aspleniaceae	Asplenium uhligii Hieron.	Asplenium uhligii	Hieron.	Asplenium kassneri Hieron.	Herb	native			Beentje & Ballings (in ed.)	Fischer & Lobin (2023)	Lebrun 7448	https://www.botanicalcollections.be/specimen/BR0000024681148	P. Ballings
Monilophytes	Aspleniaceae	Asplenium uschiae Eb.Fisch. & Lobin	Asplenium uschiae	Eb.Fisch. & Lobin		Herb	native			Beentje & Ballings (in ed.)	Fischer & Lobin (2023)	Becker 467 (KOBL)		P. Ballings
Monilophytes	Aspleniaceae	Asplenium variabile Hook.	Asplenium variabile	Hook.	Asplenium paucijugum F.Ballard	Herb (epiphytic)	native			Beentje & Ballings (in ed.)		Vermoesen 62	https://www.botanicalcollections.be/specimen/BR0000016321625	P. Ballings
Monilophytes	Aspleniaceae	Asplenium volkensii Hieron.	Asplenium volkensii	Hieron.		Herb	native			Beentje & Ballings (in ed.)	Pichi Sermolli (1985)	Humbert 7693	https://www.botanicalcollections.be/specimen/BR0000024680691	P. Ballings
Monilophytes	Aspleniaceae	Hymenasplenium unilaterale (Lam.) Hayata	Hymenasplenium unilaterale	(Lam.) Hayata	Asplenium unilaterale Lam.	Herb (epiphytic)	native			Beentje & Ballings (in ed.)	Kornas et al. (2000)	Lisowski 17844	https://www.botanicalcollections.be/specimen/BR0000016320383	P. Ballings
Monilophytes	Athyriaceae	Athyrium annae Kornas	Athyrium annae	Kornas		Herb	native			family not covered	Kornas et al. (2000)	Bodenghien & Malaisse 315	https://www.botanicalcollections.be/specimen/BR0000013688059	P. Ballings
Monilophytes	Athyriaceae	Athyrium newtonii (Baker) Diels	Athyrium newtonii	(Baker) Diels		Herb	native		Least Concern	family not covered	Pichi Sermolli (1985), Kornas et al. (2000)	Bodenghien & Malaisse 1079	https://www.botanicalcollections.be/specimen/BR0000016329607	P. Ballings
Monilophytes	Athyriaceae	Athyrium scandicinum (Wild.) C.Presl.	Athyrium scandicinum	(Wild.) C.Presl.		Herb	native			family not covered	Kornas et al. (2000), Mangambu Mokoso et al. (2013), Pichi Sermolli (1985)	Bodenghien & Malaisse 1198	https://www.botanicalcollections.be/specimen/BR0000016329621	P. Ballings
Monilophytes	Athyriaceae	Athyrium schimperi Moug. ex Fée	Athyrium schimperi	Moug. ex Fée		Herb	native			family not covered	Kornas et al. (2000)	Bodenghien & Malaisse 348	https://www.botanicalcollections.be/specimen/BR0000016330016	P. Ballings
Monilophytes	Athyriaceae	Deparia boryana (Willd.) M.Kato	Deparia boryana	(Willd.) M.Kato		Herb	native			family not covered		Hendrickx 3683	https://www.botanicalcollections.be/specimen/BR0000015944139	P. Ballings
Monilophytes	Athyriaceae	Diplazium arborescens (Bory) Sw.	Diplazium arborescens	(Bory) Sw.		Herb	native			family not covered		de Witte 2613	https://www.botanicalcollections.be/specimen/BR0000016329324	P. Ballings
Monilophytes	Athyriaceae	Diplazium humbertii (C.Chr.) Pic.Serm.	Diplazium humbertii	(C.Chr.) Pic.Serm.		Herb	native			family not covered	Pichi Sermolli (1985), Pichi Sermolli (1973)	Humbert 7497	https://www.botanicalcollections.be/specimen/BR0000009580176	P. Ballings
Monilophytes	Athyriaceae	Diplazium nemorale (Baker) Schelpe	Diplazium nemorale	(Baker) Schelpe		Herb	native			family not covered		Vanderyst 9253	https://www.botanicalcollections.be/specimen/BR0000017850124	P. Ballings
Monilophytes	Athyriaceae	Diplazium proliferum (Lam.) Kaulf.	Diplazium proliferum	(Lam.) Kaulf.		Herb	native			family not covered		Ewango 2324	https://www.botanicalcollections.be/specimen/BR0000017850803	P. Ballings
Monilophytes	Athyriaceae	Diplazium sammatii (Kuhn & Decken) C.Chr.	Diplazium sammatii	(Kuhn & Decken) C.Chr.		Herb	native			family not covered		Bequaert 6720	https://www.botanicalcollections.be/specimen/BR0000017851909	P. Ballings
Monilophytes	Athyriaceae	Diplazium welwitschii (Hook.) Diels	Diplazium welwitschii	(Hook.) Diels		Herb	native			family not covered		Breyne 2030	https://www.botanicalcollections.be/specimen/BR0000017852500	P. Ballings
Monilophytes	Athyriaceae	Diplazium zanzibaricum (Baker) C.Chr.	Diplazium zanzibaricum	(Baker) C.Chr.	Deparia zanzibarica (Baker) Christenh.	Herb	native			family not covered	Kornas et al. (2000)	Bodenghien & Malaisse 2879	https://www.botanicalcollections.be/specimen/BR0000017853019	P. Ballings
Monilophytes	Blechnaceae	Blechnum attenuatum (Sw.) Mett.	Blechnum attenuatum	(Sw.) Mett.		Herb	native		Least Concern	Lawalrée (1971)		de Witte 8074	https://www.botanicalcollections.be/specimen/BR0000016333604	P. Ballings
Monilophytes	Blechnaceae	Blechnum australe L.	Blechnum australe	L.		Herb	native			not recorded	Kornas et al. (2000)	Bodenghien & Malaisse 1516	https://www.botanicalcollections.be/specimen/BR0000016333901	P. Ballings
Monilophytes	Blechnaceae	Blechnum tabulare (Thunb.) Kuhn	Blechnum tabulare	(Thunb.) Kuhn		Herb	native			Lawalrée (1971)	Pichi Sermolli (1985), Kornas et al. (2000)	Bytebier & Luke 3099	https://www.botanicalcollections.be/specimen/BR0000005098224	P. Ballings
Monilophytes	Blechnaceae	Stenochlaena tenuifolia (Desv.) T.Moore	Stenochlaena tenuifolia	(Desv.) T.Moore	Lomariopsis tenuifolia (Desv.) Christ, Stenochlaena mildbraedii Brause	Herb	native			family not covered		Germain 4845	https://www.botanicalcollections.be/specimen/BR0000019287812	P. Ballings
Monilophytes	Cyatheaceae	Alsophila camerooniana (Hook.) R.M.Tryon	Alsophila camerooniana	(Hook.) R.M.Tryon	Cyathea camerooniana Hook., Alsophila congoensis Bonap.	Tree	native		Least Concern	family not covered		Goossens 1387	https://www.botanicalcollections.be/specimen/BR0000013468408	P. Meerts
Monilophytes	Cyatheaceae	Alsophila deckenii (Kuhn & Decken) R.M.Tryon	Alsophila deckenii	(Kuhn & Decken) R.M.Tryon		Tree	native			family not covered		Humbert 8401	https://www.botanicalcollections.be/specimen/BR0000005683130	P. Meerts
Monilophytes	Cyatheaceae	Alsophila dregei (Kunze) R.M.Tryon	Alsophila dregei	(Kunze) R.M.Tryon	Cyathea dregei Kunze	Tree	native		Least Concern	family not covered	Pichi Sermolli (1983b)	Bodenghien & Malaisse 1667	https://www.botanicalcollections.be/specimen/BR0000005680399	P. Meerts
Monilophytes	Cyatheaceae	Alsophila manniana (Hook.) R.M.Tryon	Alsophila manniana	(Hook.) R.M.Tryon	Cyathea manniana Hook., Cyathea laurentiorum Christ	Tree	native		Least Concern	family not covered	Pichi Sermolli (1983b)	E. & M. Laurent s.n.	https://www.botanicalcollections.be/specimen/BR0000008053855	P. Meerts
Monilophytes	Cyatheaceae	Alsophila thomsonii (Baker) R.M.Tryon	Alsophila thomsonii	(Baker) R.M.Tryon	Cyathea thomsonii Baker	Tree	native		Least Concern	family not covered		Malaisse 5219	https://www.botanicalcollections.be/specimen/BR0000025593372V	P. Meerts
Monilophytes	Cyatheaceae	Gymnosphaera mildbraedii (Brause) S.Y.Dong	Gymnosphaera mildbraedii	(Brause) S.Y.Dong	Cyathea mildbraedii (Brause) Domin	Tree	native	Endemic	Endangered	family not covered		Mildbraed 2545 (B200125013)	https://herbarium.bgbm.org/object/B200125013	P. Meerts
Monilophytes	Cyatheaceae	Gymnosphaera nicklesii Tardieu & F.Ballard	Gymnosphaera nicklesii	Tardieu & F.Ballard	Cyathea nicklesii (Tardieu & F.Ballard)	(Sub)Shrub	native			family not covered		Callens 3575	https://www.botanicalcollections.be/specimen/BR0000006609054	P. Meerts
Monilophytes	Cystopteridaceae	Cystopteris fragilis (L.) Bernh.	Cystopteris fragilis	(L.) Bernh.		Herb	native			family not covered		Zappelli 176	https://www.botanicalcollections.be/specimen/BR0000015939951	P. Ballings
Monilophytes	Davalliaceae	Davallia chaerophylloides (Poir.) Steud.	Davallia chaerophylloides	(Poir.) Steud.		Herb (epiphytic)	native			Lawalrée (1993) Davalliaceae		Boyekoli Ebale Congo 2010 Expedition 1002	https://www.botanicalcollections.be/specimen/BR0000005766796	P. Ballings
Monilophytes	Davalliaceae	Davallia repens (L.f.) Kuhn	Davallia repens	(L.f.) Kuhn		Herb	native			Lawalrée (1993) Davalliaceae		Antun-Gupffert 141	https://www.botanicalcollections.be/specimen/BR0000006879686	P. Ballings
Monilophytes	Dennstaedtiaceae	Blotiella crenata (Alston) Schelpe	Blotiella crenata	(Alston) Schelpe		Herb	native			family not covered	Kornas et al. (2000), Alston (1956)	Bodenghien & Malaisse 2800	https://www.botanicalcollections.be/specimen/BR0000016335585	P. Ballings
Monilophytes	Dennstaedtiaceae	Blotiella currorii (Hook.) R.M.Tryon	Blotiella currorii	(Hook.) R.M.Tryon		Herb	native			family not covered	Kornas et al. (2000), Pichi Sermolli (1983b)	Bodenghien & Malaisse 1084	https://www.botanicalcollections.be/specimen/BR0000005492657	P. Ballings
Monilophytes	Dennstaedtiaceae	Blotiella glabra (Bory) R.M.Tryon	Blotiella glabra	(Bory) R.M.Tryon		Herb	native			family not covered	Kornas et al. (2000), Pichi Sermolli (1983b)	Hauman 85	https://www.botanicalcollections.be/specimen/BR0000016336445	P. Ballings
Monilophytes	Dennstaedtiaceae	Blotiella hieronymi (Kümmerle) Pic.Serm.	Blotiella hieronymi	(Kümmerle) Pic.Serm.		Herb	native			family not covered	Mangambu Mokoso et al. (2013)	Léonard 80	https://www.botanicalcollections.be/specimen/BR0000005434282	P. Ballings
Monilophytes	Dennstaedtiaceae	Blotiella natalensis (Hook.) R.M.Tryon	Blotiella natalensis	(Hook.) R.M.Tryon		Herb	native			family not covered		Germain 8363	https://www.botanicalcollections.be/specimen/BR0000016337817	P. Ballings
Monilophytes	Dennstaedtiaceae	Blotiella sinuata (Alston) Pic.Serm.	Blotiella sinuata	(Alston) Pic.Serm.		Herb	native	Endemic		family not covered	Pichi Sermolli (1983b); Alston (1956)	Lebrun 657	https://www.botanicalcollections.be/specimen/BR0000008052445	P. Ballings
Monilophytes	Dennstaedtiaceae	Blotiella stipitata (Alston) Faden	Blotiella stipitata	(Alston) Faden		Herb	native			family not covered	Mangambu Mokoso et al. (2013)	Mangambu 3215	https://www.botanicalcollections.be/specimen/BR0000005517473	P. Ballings
Monilophytes	Dennstaedtiaceae	Blotiella tisserantii (Alston & Tardieu ex Tardieu) Pic.Serm.	Blotiella tisserantii	(Alston & Tardieu ex Tardieu) Pic.Serm.		Herb	native			family not covered		Pauwels 1811	https://www.botanicalcollections.be/specimen/BR0000016338197	P. Ballings
Monilophytes	Dennstaedtiaceae	Histiopteris incisa (Thunb.) J.Sm.	Histiopteris incisa	(Thunb.) J.Sm.		Herb	native			family not covered	Kornas et al. (2000), Pichi Sermolli (1983b)	Bodenghien & Malaisse 2938	https://www.botanicalcollections.be/specimen/BR0000005501618	P. Ballings
Monilophytes	Dennstaedtiaceae	Hypolepis rugosula (Labill.) J.Sm.	Hypolepis rugosula	(Labill.) J.Sm.	Hypolepis goetzei Hieron ex Reimers	Herb	native			family not covered	Schwartsburd et al. (2016), Pichi Sermolli (1983b)	Troupin 14316	https://www.botanicalcollections.be/specimen/BR0000005584925	P. Ballings
Monilophytes	Dennstaedtiaceae	Hypolepis sparsisora (Schrad.) Kuhn	Hypolepis sparsisora	(Schrad.) Kuhn		Herb	native			family not covered	Kornas et al. (2000), Pichi Sermolli (1983b)	Bodenghien & Malaisse 1554	https://www.botanicalcollections.be/specimen/BR0000017580489	P. Ballings
Monilophytes	Dennstaedtiaceae	Microlepia speluncae (L.) T.Moore	Microlepia speluncae	(L.) T.Moore		Herb	native			family not covered	Kornas et al. (2000)	Luke 14493	https://www.botanicalcollections.be/specimen/BR0000017599047	P. Ballings
Monilophytes	Dennstaedtiaceae	Pteridium aquilinum (L.) Kuhn	Pteridium aquilinum	(L.) Kuhn		Herb	native			family not covered	Thomson et al. (2005)	Bodenghien & Malaisse 4698	https://www.botanicalcollections.be/specimen/BR0000019910291	P. Ballings
Monilophytes	Dennstaedtiaceae	Pteridium centrali-africanum (Hieron.) Alston	Pteridium centrali-africanum	(Hieron.) Alston		Herb	native			family not covered	Kornas et al. (2000)	Germain 7852	https://www.botanicalcollections.be/specimen/BR0000005583133	P. Ballings
Monilophytes	Didymochlaenaceae	Didymochlaena spinulosa (Brause) Li BingZang & H.Shang	Didymochlaena spinulosa	(Brause) Li BingZang & H.Shang		Herb	native			family not covered		Mildbraed 2233	https://herbarium.bgbm.org/object/B200046385	P. Meerts
Monilophytes	Didymochlaenaceae	Didymochlaena truncatula (Sw.) J.Sm.	Didymochlaena truncatula	(Sw.) J.Sm.		Herb	native			family not covered		Van der Veken 9758	https://www.botanicalcollections.be/specimen/BR0000015948410	P. Meerts
Monilophytes	Dryopteridaceae	Bolbitis acrostichoides (Afzel.) Ching	Bolbitis acrostichoides	(Afzel.) Ching		Herb	native			family incompletely covered		Antun-Gupffert 11	https://www.botanicalcollections.be/specimen/BR0000016339101	P. Ballings
Monilophytes	Dryopteridaceae	Bolbitis auriculata (Lam.) Alston	Bolbitis auriculata	(Lam.) Alston		Herb	native			family incompletely covered		Antun-Gupffert 62	https://www.botanicalcollections.be/specimen/BR0000016340404	P. Ballings
Monilophytes	Dryopteridaceae	Bolbitis boivinii (Mett.) Ching	Bolbitis boivinii	(Mett.) Ching		Herb	native			family incompletely covered		E. Laurent s.n.	https://www.botanicalcollections.be/specimen/BR0000008053985	P. Ballings
Monilophytes	Dryopteridaceae	Bolbitis fluviatilis (Hook.) Ching	Bolbitis fluviatilis	(Hook.) Ching		Herb	native			family incompletely covered		Callens 3188	https://www.botanicalcollections.be/specimen/BR0000016341500	P. Ballings
Monilophytes	Dryopteridaceae	Bolbitis gaboonensis (Hook.) Alston	Bolbitis gaboonensis	(Hook.) Alston		Herb	native			family incompletely covered		E. Laurent s.n.	https://www.botanicalcollections.be/specimen/BR0000016341982	P. Ballings
Monilophytes	Dryopteridaceae	Bolbitis gemmifer (Hieron.) C.Chr.	Bolbitis gemmifer	(Hieron.) C.Chr.		Herb	native			family incompletely covered		Antun-Gupffert 4	https://www.botanicalcollections.be/specimen/BR0000016342835	P. Ballings
Monilophytes	Dryopteridaceae	Bolbitis heudelotii (Bory) Alston	Bolbitis heudelotii	(Bory) Alston		Herb	native		Least Concern	family incompletely covered		Van Meel in de Witte	https://www.botanicalcollections.be/specimen/BR0000016344327	P. Ballings
Monilophytes	Dryopteridaceae	Bolbitis salicina (Hook.) Ching	Bolbitis salicina	(Hook.) Ching		Herb	native			family incompletely covered		Luja 23	https://www.botanicalcollections.be/specimen/BR0000016344587	P. Ballings
Monilophytes	Dryopteridaceae	Ctenitis cirrhosa (Schumach.) Ching	Ctenitis cirrhosa	(Schumach.) Ching		Herb	native		Least Concern	family incompletely covered		Bodenghien & Malaisse 5111	https://www.botanicalcollections.be/specimen/BR0000015934345	P. Ballings
Monilophytes	Dryopteridaceae	Dryopteris antarctica (Baker) C.Chr.	Dryopteris antarctica	(Baker) C.Chr.	Dryopteris callolepis C.Chr.	Herb	native			family incompletely covered		Ross 776	https://www.botanicalcollections.be/specimen/BR0000017856911	P. Ballings
Monilophytes	Dryopteridaceae	Dryopteris athamantica (Kunze) Kuntze	Dryopteris athamantica	(Kunze) Kuntze		Herb	native			family incompletely covered		Malaisse 4897	https://www.botanicalcollections.be/specimen/BR0000017857628	P. Ballings
Monilophytes	Dryopteridaceae	Dryopteris inaequalis (Schltdl.) Kuntze	Dryopteris inaequalis	(Schltdl.) Kuntze		Herb	native			family incompletely covered		Bodenghien & Malaisse 356	https://www.botanicalcollections.be/specimen/BR0000017858922	P. Ballings
Monilophytes	Dryopteridaceae	Dryopteris katangaensis J.P.Roux	Dryopteris katangaensis	J.P.Roux		Herb	native			family incompletely covered		Malaisse 4478	https://www.botanicalcollections.be/specimen/BR0000017858939	P. Ballings
Monilophytes	Dryopteridaceae	Dryopteris kilemensis (Kuhn) Kuntze	Dryopteris kilemensis	(Kuhn) Kuntze		Herb	native			family incompletely covered		Bodenghien & Malaisse 3040	https://www.botanicalcollections.be/specimen/BR0000017859479	P. Ballings
Monilophytes	Dryopteridaceae	Dryopteris lewalleana Pic.Serm.	Dryopteris lewalleana	Pic.Serm.		Herb	native			family incompletely covered		Van Meel 1739	https://www.botanicalcollections.be/specimen/BR0000025000344	P. Ballings
Monilophytes	Dryopteridaceae	Dryopteris manniana (Hook.) C.Chr.	Dryopteris manniana	(Hook.) C.Chr.		Herb	native			family incompletely covered		Bodenghien, Goetghebeur & Malaisse 982	https://www.botanicalcollections.be/specimen/BR0000017859929	P. Ballings
Monilophytes	Dryopteridaceae	Dryopteris pentheri (Krasser) C.Chr.	Dryopteris pentheri	(Krasser) C.Chr.		Herb	native			family incompletely covered		Pichi-Sermolli 4431bis		P. Ballings
Monilophytes	Dryopteridaceae	Dryopteris ruwenzoriensis C.Chr. ex Fraser-Jenk.	Dryopteris ruwenzoriensis	C.Chr. ex Fraser-Jenk.		Herb	native			family incompletely covered		Humbert 8849	https://www.botanicalcollections.be/specimen/BR0000013468422	P. Ballings
Monilophytes	Dryopteridaceae	Dryopteris schimperiana (Hochst.) C.Chr.	Dryopteris schimperiana	(Hochst.) C.Chr.		Herb	native			family incompletely covered		Becker 15 (BONN)		P. Ballings
Monilophytes	Dryopteridaceae	Elaphoglossum acrostichoides (Hook. & Grev.) Schelpe	Elaphoglossum acrostichoides	(Hook. & Grev.) Schelpe		Herb (epiphytic)	native		Least Concern	family incompletely covered		Van der Veken 8856	https://www.botanicalcollections.be/specimen/BR0000017864251	P. Ballings
Monilophytes	Dryopteridaceae	Elaphoglossum angulatum (Blume) T.Moore	Elaphoglossum angulatum	(Blume) T.Moore		Herb (epiphytic)	native			family incompletely covered	Pichi Sermolli (1985)	Bodenghien & Malaisse 2742	https://www.botanicalcollections.be/specimen/BR0000013689681	P. Ballings
Monilophytes	Dryopteridaceae	Elaphoglossum aubertii (Desv.) T.Moore	Elaphoglossum aubertii	(Desv.) T.Moore		Herb (epiphytic)	native			family incompletely covered	Pichi Sermolli (1985)	Louis 5056	https://www.botanicalcollections.be/specimen/BR0000017864558	P. Ballings
Monilophytes	Dryopteridaceae	Elaphoglossum barteri (Baker) C.Chr.	Elaphoglossum barteri	(Baker) C.Chr.		Herb (epiphytic)	native			family incompletely covered		Breyne 2040	https://www.botanicalcollections.be/specimen/BR0000017864763	P. Ballings
Monilophytes	Dryopteridaceae	Elaphoglossum chevalieri Christ.	Elaphoglossum chevalieri	Christ.		Herb	native			family incompletely covered		Bodenghien & Malaisse 830	https://www.botanicalcollections.be/specimen/BR0000017864848	P. Ballings
Monilophytes	Dryopteridaceae	Elaphoglossum conforme (Sw.) Schott.	Elaphoglossum conforme	(Sw.) Schott.		Herb (epiphytic)	native			family incompletely covered	Pichi Sermolli (1985)	Bequaert 3708	https://www.botanicalcollections.be/specimen/BR0000017865074	P. Ballings
Monilophytes	Dryopteridaceae	Elaphoglossum deckenii (Kuhn) C.Chr.	Elaphoglossum deckenii	(Kuhn) C.Chr.		Herb (epiphytic)	native			family incompletely covered	Pichi Sermolli (1985)	Van der Veken 9143	https://www.botanicalcollections.be/specimen/BR0000017865814	P. Ballings
Monilophytes	Dryopteridaceae	Elaphoglossum hybridum (Bory) Brack.	Elaphoglossum hybridum	(Bory) Brack.		Herb (epiphytic)	native		Least Concern	family incompletely covered	Pichi Sermolli (1985)	Bodenghien & Malaisse 1848	https://www.botanicalcollections.be/specimen/BR0000017866330	P. Ballings
Monilophytes	Dryopteridaceae	Elaphoglossum kivuense Schelpe	Elaphoglossum kivuense	Schelpe		Herb (epiphytic)	native		Least Concern	family incompletely covered	Pichi Sermolli (1985)	Humbert 7687	https://www.botanicalcollections.be/specimen/BR0000008053299	P. Ballings
Monilophytes	Dryopteridaceae	Elaphoglossum lancifolium (Desv.) C.V.Morton	Elaphoglossum lancifolium	(Desv.) C.V.Morton		Herb (epiphytic)	native			family incompletely covered		Bodenghien & Malaisse 677	https://www.botanicalcollections.be/specimen/BR0000017866750	P. Ballings
Monilophytes	Dryopteridaceae	Elaphoglossum lastii (Baker) C.Chr.	Elaphoglossum lastii	(Baker) C.Chr.		Herb (epiphytic)	native			family incompletely covered		Bequaert 4554	https://www.botanicalcollections.be/specimen/BR0000017867474	P. Ballings
Monilophytes	Dryopteridaceae	Elaphoglossum rhodesianum Schelpe	Elaphoglossum rhodesianum	Schelpe		Herb	native			family incompletely covered		Bodenghien & Malaisse 462	https://www.botanicalcollections.be/specimen/BR0000013688943	P. Ballings
Monilophytes	Dryopteridaceae	Elaphoglossum spatulatum (Bory) T.Moore	Elaphoglossum spatulatum	(Bory) T.Moore		Herb	native		Least Concern	family incompletely covered		Bodenghien & Malaisse 1845	https://www.botanicalcollections.be/specimen/BR0000025063806	P. Ballings
Monilophytes	Dryopteridaceae	Elaphoglossum tanganjicense Krajina ex Pic.Serm.	Elaphoglossum tanganjicense	Krajina ex Pic.Serm.		Herb	native			family incompletely covered		Christiaensen 946	https://www.botanicalcollections.be/specimen/BR0000017868099	P. Ballings
Monilophytes	Dryopteridaceae	Elaphoglossum zambesiacum Schelpe	Elaphoglossum zambesiacum	Schelpe		Herb	native			family incompletely covered		Bodenghien & Malaisse 2619	https://www.botanicalcollections.be/specimen/BR0000013690021	P. Ballings
Monilophytes	Dryopteridaceae	Parapolystichum currorii (Mett.) Rouhan	Parapolystichum currorii	(Mett.) Rouhan		Herb	native			family incompletely covered		Vanderyst 5702	https://www.botanicalcollections.be/specimen/BR0000017581356	P. Ballings
Monilophytes	Dryopteridaceae	Parapolystichum vogelii (Hook.) Rouhan	Parapolystichum vogelii	(Hook.) Rouhan		Herb	native			family incompletely covered		Vanderyst 3169Bis	https://www.botanicalcollections.be/specimen/BR0000017581677	P. Ballings
Monilophytes	Dryopteridaceae	Polystichum fuscopaleaceum Alston	Polystichum fuscopaleaceum	Alston		Herb	native			family incompletely covered		Auquier 2290	https://www.botanicalcollections.be/specimen/BR0000019906232	P. Ballings
Monilophytes	Dryopteridaceae	Polystichum transvaalense N.C.Anthony	Polystichum transvaalense	N.C.Anthony		Herb	native		Least Concern	family incompletely covered		Germain 3025	https://www.botanicalcollections.be/specimen/BR0000019906836	P. Ballings
Monilophytes	Equisetaceae	Equisetum ramosissimum Desf.	Equisetum ramosissimum	Desf.		Herb	native		Least Concern	Lawalrée (1969)				P. Ballings
Monilophytes	Gleicheniaceae	Dicranopteris elegantula Pic.Serm.	Dicranopteris elegantula	Pic.Serm.		Herb	native			family not covered	Pichi Sermolli (1983b)	Troupin 13587	https://www.botanicalcollections.be/specimen/BR0000015944214	P. Ballings
Monilophytes	Gleicheniaceae	Dicranopteris linearis (Burm.f.) Underw.	Dicranopteris linearis	(Burm.f.) Underw.		Herb	native		Least Concern	family not covered	Pichi Sermolli (1983b)	Bodenghien & Malaisse 2959	https://www.botanicalcollections.be/specimen/BR0000015946980	P. Ballings
Monilophytes	Gleicheniaceae	Gleichenia elongata Baker	Gleichenia elongata	Baker		Herb	native			family not covered		Humbert 8906	https://www.botanicalcollections.be/specimen/BR0000017869379	P. Ballings
Monilophytes	Gleicheniaceae	Sticherus flagellaris (Bory ex Willd.) Ching	Sticherus flagellaris	(Bory ex Willd.) Ching		Herb	native		Least Concern	family not covered		Mangambu Mosoko 3221	https://www.botanicalcollections.be/specimen/BR0000005517176	P. Ballings
Monilophytes	Hymenophyllaceae	Abrodictyum dregei (Bosch) Dubuisson & Rouhan	Abrodictyum dregei	(Bosch) Dubuisson & Rouhan	Trichomanes dregei Bosch	Herb	native			family not covered		Bodenghien & Malaisse 1024	https://www.botanicalcollections.be/specimen/BR0000015484192	P. Ballings
Monilophytes	Hymenophyllaceae	Crepidomanes africanum (Christ) Ebihara & Dubuisson	Crepidomanes africanum	(Christ) Ebihara & Dubuisson	Trichomanes africanum Christ	Herb (epiphytic)	native			family not covered		Bequaert 2626	https://www.botanicalcollections.be/specimen/BR0000025064186	P. Ballings
Monilophytes	Hymenophyllaceae	Crepidomanes chevalieri (Christ) Ebihara & Dubuisson	Crepidomanes chevalieri	(Christ) Ebihara & Dubuisson	Trichomanes chevalieri Christ	Herb (epiphytic)	native			family not covered		Breyne 1771	https://www.botanicalcollections.be/specimen/BR0000015930514	P. Ballings
Monilophytes	Hymenophyllaceae	Crepidomanes clarenceanum (F.Ballard) Pic.Serm.	Crepidomanes clarenceanum	(F.Ballard) Pic.Serm.	Trichomanes clarenceanum F.Ballard	Herb (epiphytic)	native			family not covered		Bodenghien & Malaisse 2039	https://www.botanicalcollections.be/specimen/BR0000015930705	P. Ballings
Monilophytes	Hymenophyllaceae	Crepidomanes fallax (Christ) Ebihara & Dubuisson	Crepidomanes fallax	(Christ) Ebihara & Dubuisson	Trichomanes fallax Christ	Herb (epiphytic)	native			family not covered		Antun-Gupffert 103B	https://www.botanicalcollections.be/specimen/BR0000015930743	P. Ballings
Monilophytes	Hymenophyllaceae	Crepidomanes frappieri (Cordem.) J.P.Roux	Crepidomanes frappieri	(Cordem.) J.P.Roux	Trichomanes frappieri Cordem.	Herb (epiphytic)	native			family not covered		Antun-Gupffert 86	https://www.botanicalcollections.be/specimen/BR0000015930859	P. Ballings
Monilophytes	Hymenophyllaceae	Crepidomanes inopinatum (Pic.Serm.) J.P.Roux	Crepidomanes inopinatum	(Pic.Serm.) J.P.Roux	Trichomanes inopinatum (Pic.Serm.) J.E.Burrows, Vandenboschia inopinata Pic.Serm.	Herb (epiphytic)	native			family not covered	Pichi Sermolli (1983b)	Pichi Sermolli 4455	https://www.botanicalcollections.be/specimen/BR0000008054661	P. Ballings
Monilophytes	Hymenophyllaceae	Crepidomanes melanotrichum (Schltdl.) J.P.Roux	Crepidomanes melanotrichum	(Schltdl.) J.P.Roux	Trichomanes melanotrichum Schltdl.	Herb (epiphytic)	native			family not covered	Pichi Sermolli (1983b)	Antun-Gupffert 179	https://www.botanicalcollections.be/specimen/BR0000015933386	P. Ballings
Monilophytes	Hymenophyllaceae	Crepidomanes mettenii (C.Chr.) Ebihara & Dubuisson	Crepidomanes mettenii	(C.Chr.) Ebihara & Dubuisson	Trichomanes mettenii C.Chr.	Herb (epiphytic)	native			family not covered		Tilquin 107	https://www.botanicalcollections.be/specimen/BR0000015932082	P. Ballings
Monilophytes	Hymenophyllaceae	Crepidomanes parvulum (Poir.) Nivart, Senterre & Dubuisson	Crepidomanes parvulum	(Poir.) Nivart, Senterre & Dubuisson	Gonocormus mannii Copel. ex G.Kunkel, Crepidomanes ruwenzoriense (Taton) J.P.Roux	Herb	native			family not covered		Léonard 4055	https://www.botanicalcollections.be/specimen/BR0000015931832	P. Meerts
Monilophytes	Hymenophyllaceae	Crepidomanes ramitrichum (Faden) Beentje	Crepidomanes ramitrichum	(Faden) Beentje	Vandenboschia ramitricha (Faden) Pic. Ser.	Herb (epiphytic)	native			family not covered	Pichi Sermolli (1983b)	Pichi-Sermolli 4510		P. Meerts
Monilophytes	Hymenophyllaceae	Didymoglossum ballardianum (Alston) J.P.Roux	Didymoglossum ballardianum	(Alston) J.P.Roux	Trichomanes ballardianum Alston	Herb (epiphytic)	native			family not covered		Flamigni 9602	https://www.botanicalcollections.be/specimen/BR0000015948441	P. Ballings
Monilophytes	Hymenophyllaceae	Didymoglossum benlii (Pic.Serm.) J.P.Roux	Didymoglossum benlii	(Pic.Serm.) J.P.Roux	Trichomanes benlii (Pic.Serm.) Benl	Herb (epiphytic)	native			family not covered		Tilquin 144	https://www.botanicalcollections.be/specimen/BR0000015948755	P. Ballings
Monilophytes	Hymenophyllaceae	Didymoglossum chamaedrys (Taton) J.P.Roux	Didymoglossum chamaedrys	(Taton) J.P.Roux	Trichomanes chamaedrys Taton	Herb (epiphytic)	native			family not covered		Antun-Gupffert 43	https://www.botanicalcollections.be/specimen/BR0000015948885	P. Ballings
Monilophytes	Hymenophyllaceae	Didymoglossum erosum (Willd.) Beentje	Didymoglossum erosum	(Willd.) Beentje	Microgonium erosum (Willd.) Presl, Trichomanes erosum Willd.	Herb (epiphytic)	native			family not covered		Luke 10561Z	https://www.botanicalcollections.be/specimen/BR0000005035427	P. Ballings
Monilophytes	Hymenophyllaceae	Didymoglossum liberiense (Copel.) Copel.	Didymoglossum liberiense	(Copel.) Copel.	Trichomanes liberiense Copel.	Herb (epiphytic)	native			family not covered		Antun-Gupffert 64	https://www.botanicalcollections.be/specimen/BR0000015949882	P. Ballings
Monilophytes	Hymenophyllaceae	Hymenophyllum capillare Desv.	Hymenophyllum capillare	Desv.		Herb (epiphytic)	native			family not covered		Humbert 8146bis	https://www.botanicalcollections.be/specimen/BR0000017578196	P. Ballings
Monilophytes	Hymenophyllaceae	Hymenophyllum digitatum (Sw.) Fosberg	Hymenophyllum digitatum	(Sw.) Fosberg		Herb (epiphytic)	native			family not covered		Antun-Gupffert 113	https://www.botanicalcollections.be/specimen/BR0000017578509	P. Ballings
Monilophytes	Hymenophyllaceae	Hymenophyllum hirsutum (L.) Sw.	Hymenophyllum hirsutum	(L.) Sw.		Herb (epiphytic)	native			family not covered		Antun-Gupffert 89	https://www.botanicalcollections.be/specimen/BR0000017578868	P. Ballings
Monilophytes	Hymenophyllaceae	Hymenophyllum kuhnii C.Chr.	Hymenophyllum kuhnii	C.Chr.	Mecodium kuhnii (C.Chr) Copel.	Herb (epiphytic)	native			family not covered	Pichi Sermolli (1983b)	Lebrun 4759	https://www.botanicalcollections.be/specimen/BR0000017871488	P. Ballings
Monilophytes	Hymenophyllaceae	Hymenophyllum peltatum (Poir.) Desv.	Hymenophyllum peltatum	(Poir.) Desv.		Herb (epiphytic)	native			family not covered		Bequaert 3853	https://www.botanicalcollections.be/specimen/BR0000017871792	P. Ballings
Monilophytes	Hymenophyllaceae	Hymenophyllum senterreanum Dubuisson & Deblauwe	Hymenophyllum senterreanum	Dubuisson & Deblauwe		Herb (epiphytic)	native			family not covered		Antun-Gupffert 126	https://www.botanicalcollections.be/specimen/BR0000017873086	P. Ballings
Monilophytes	Hymenophyllaceae	Hymenophyllum splendidum Bosch	Hymenophyllum splendidum	Bosch	Sphaerocionium splendidum Bosch	Herb (epiphytic)	native			family not covered	Pichi Sermolli (1983b)	Antun-Gupffert 102B	https://www.botanicalcollections.be/specimen/BR0000017872072	P. Ballings
Monilophytes	Hymenophyllaceae	Hymenophyllum triangulare Baker	Hymenophyllum triangulare	Baker	Meringium triangulare (Baker) Copel.	Herb (epiphytic)	native			family not covered	Pichi Sermolli (1983b)	Antun-Gupffert 72	https://www.botanicalcollections.be/specimen/BR0000017872539	P. Ballings
Monilophytes	Hymenophyllaceae	Polyphlebium diaphanum (Kunth) Ebihara & Dubuisson	Polyphlebium diaphanum	(Kunth) Ebihara & Dubuisson	Trichomanes diaphanum Kunth, Polyphlebium borbonicum (Bosch) Ebihara & Dubuisson	Herb (epiphytic)	native			family not covered		Léopold III 43	https://www.botanicalcollections.be/specimen/BR0000019905303	P. Ballings
Monilophytes	Hymenophyllaceae	Trichomanes crispiforme Alston	Trichomanes crispiforme	Alston		Herb (epiphytic)	native			family not covered		Breyne 4770	https://www.botanicalcollections.be/specimen/BR0000019297279	P. Ballings
Monilophytes	Hymenophyllaceae	Vandenboschia confusa Dubuisson, Deblauwe & Bouch.-Dubuisson	Vandenboschia confusa	Dubuisson, Deblauwe & Bouch.-Dubuisson		Herb (epiphytic)	native			family not covered		Lambinon 78-230 (MO)		P. Meerts
Monilophytes	Hymenophyllaceae	Vandenboschia gigantea (Bory ex Willd.) Pic.Serm.	Vandenboschia gigantea	(Bory ex Willd.) Pic.Serm.	Trichomanes giganteum Bory ex Willd.	Herb (epiphytic)	native			family not covered		Schmitz 7827	https://www.botanicalcollections.be/specimen/BR0000020252755	P. Ballings
Monilophytes	Lindsaeaceae	Odontosoria afra (K.U.Kramer) J.P.Roux	Odontosoria afra	(K.U.Kramer) J.P.Roux	Sphenomeris afra K.U.Kramer	Herb	native			Kramer (1971)		Callens 1683	https://www.botanicalcollections.be/specimen/BR0000017894661	P. Meerts
Monilophytes	Lindsaeaceae	Odontosoria africana F.Ballard	Odontosoria africana	F.Ballard		Herb	native		Vulnerable	Kramer (1971)		Antun-Gupffert 161	https://www.botanicalcollections.be/specimen/BR0000013689155	P. Meerts
Monilophytes	Lomariopsidaceae	Lomariopsis congoensis Holttum	Lomariopsis congoensis	Holttum		Herb (epiphytic)	native			family incompletely covered		Antun-Gupffert 28	https://www.botanicalcollections.be/specimen/BR0000017585118	P. Ballings
Monilophytes	Lomariopsidaceae	Lomariopsis guineensis (Underw.) Alston	Lomariopsis guineensis	(Underw.) Alston		Herb (epiphytic)	native			family incompletely covered		Boyekoli Ebale Congo 2010 expedition 228	https://www.botanicalcollections.be/specimen/BR0000005143276	P. Ballings
Monilophytes	Lomariopsidaceae	Lomariopsis hederacea Alston	Lomariopsis hederacea	Alston		Herb (epiphytic)	native			family incompletely covered		Lewalle 1739	https://www.botanicalcollections.be/specimen/BR0000017587020	P. Ballings
Monilophytes	Lomariopsidaceae	Lomariopsis mannii (Underw.) Alston	Lomariopsis mannii	(Underw.) Alston		Herb (epiphytic)	native			family incompletely covered		Ewango 1175	https://www.gbif.org/occurrence/2516122021	P. Ballings
Monilophytes	Lomariopsidaceae	Lomariopsis muriculata Holttum	Lomariopsis muriculata	Holttum		Herb (epiphytic)	native			family incompletely covered		Jespersen 26	https://www.botanicalcollections.be/specimen/BR0000008054647	P. Ballings
Monilophytes	Lomariopsidaceae	Lomariopsis palustris (Hook.) Mett.	Lomariopsis palustris	(Hook.) Mett.		Herb (epiphytic)	native			family incompletely covered		Antun-Gupffert 106	https://www.botanicalcollections.be/specimen/BR0000017587464	P. Ballings
Monilophytes	Lonchitidaceae	Lonchitis occidentalis Baker	Lonchitis occidentalis	Baker		Herb	native			family not covered		Callens 3186	https://www.botanicalcollections.be/specimen/BR0000017588249	P. Meerts
Monilophytes	Lygodiaceae	Lygodium microphyllum (Cav.) R.Br.	Lygodium microphyllum	(Cav.) R.Br.		Climber	native		Least Concern	Lawalrée (1970) Schizaeaceae				P. Ballings
Monilophytes	Lygodiaceae	Lygodium smithianum C.Presl	Lygodium smithianum	C.Presl		Climber	native			Lawalrée (1970) Schizaeaceae				P. Ballings
Monilophytes	Marattiaceae	Ptisana africana Christenh.	Ptisana africana	Christenh.		Herb	native			family not covered		Gutzwiller 3151	https://www.botanicalcollections.be/specimen/BR0000015481696	P. Meerts
Monilophytes	Marsileaceae	Marsilea macrocarpa C.Presl	Marsilea macrocarpa	C.Presl		Herb	native			not recorded		Bodenghien & Malaisse 1533	https://www.botanicalcollections.be/specimen/BR0000017595384	P. Ballings
Monilophytes	Marsileaceae	Marsilea minuta L.	Marsilea minuta	L.		Herb	native		Least Concern	Launert (1975)				P. Ballings
Monilophytes	Nephrolepidaceae	Nephrolepis acutifolia (Desv.) Christ	Nephrolepis acutifolia	(Desv.) Christ		Herb (epiphytic)	native			Lawalrée (2000) Nephrolepidaceae		Boyekoli Ebale Congo 2010 Expedition 1102	https://www.botanicalcollections.be/specimen/BR0000005766727	P. Ballings
Monilophytes	Nephrolepidaceae	Nephrolepis biserrata (Sw.) Schott	Nephrolepis biserrata	(Sw.) Schott		Herb (epiphytic)	native			Lawalrée (2000) Nephrolepidaceae		Callens 2877	https://www.botanicalcollections.be/specimen/BR0000017885935	P. Ballings
Monilophytes	Nephrolepidaceae	Nephrolepis undulata (Afzel. ex Sw.) J.Sm.	Nephrolepis undulata	(Afzel. ex Sw.) J.Sm.		Herb	native		Least Concern	Lawalrée (2000) Nephrolepidaceae		Compère 1119	https://www.botanicalcollections.be/specimen/BR0000017890984	P. Ballings
Monilophytes	Oleandraceae	Oleandra distenta Kunze	Oleandra distenta	Kunze		Herb (epiphytic)	native			family not covered		Flamigni 7	https://www.botanicalcollections.be/specimen/BR0000017896092	P. Meerts
Monilophytes	Ophioglossaceae	Ophioglossum costatum R.Br.	Ophioglossum costatum	R.Br.		Herb	native			family not covered		Bodenghien & Malaisse 3895	https://www.botanicalcollections.be/specimen/BR0000015478856	P. Meerts
Monilophytes	Ophioglossaceae	Ophioglossum gramineum Willd.	Ophioglossum gramineum	Willd.		Herb	native			family not covered		Schmitz 3432	https://www.botanicalcollections.be/specimen/BR0000015477316	P. Meerts
Monilophytes	Ophioglossaceae	Ophioglossum lancifolium C.Presl.	Ophioglossum lancifolium	C.Presl.		Herb	native			family not covered		Malaisse & Kisimba 235	https://www.botanicalcollections.be/specimen/BR0000015932761	P. Meerts
Monilophytes	Ophioglossaceae	Ophioglossum louisii Taton	Ophioglossum louisii	Taton		Herb	native			family not covered		Louis 16245	https://www.botanicalcollections.be/specimen/BR0000008051868	P. Meerts
Monilophytes	Ophioglossaceae	Ophioglossum nudicaule L.f.	Ophioglossum nudicaule	L.f.		Herb	native			family not covered		Schmitz 76	https://www.botanicalcollections.be/specimen/BR0000015477521	P. Meerts
Monilophytes	Ophioglossaceae	Ophioglossum polyphyllum A.Br.	Ophioglossum polyphyllum	A.Br.		Herb	native			family not covered	Pichi Sermolli (1983b)	Delvingt 011/L1A (GENT)		P. Meerts
Monilophytes	Ophioglossaceae	Ophioglossum reticulatum L.	Ophioglossum reticulatum	L.		Herb	native			family not covered		Warlet 93	https://www.botanicalcollections.be/specimen/BR0000015932815	P. Meerts
Monilophytes	Ophioglossaceae	Ophioglossum rubellum Welw. ex A.Braun	Ophioglossum rubellum	Welw. ex A.Braun		Herb	native			family not covered		Bodenghien & Malaisse 376	https://www.botanicalcollections.be/specimen/BR0000015478559	P. Meerts
Monilophytes	Ophioglossaceae	Ophioglossum thomasii R.T.Clausen	Ophioglossum thomasii	R.T.Clausen		Herb	native			family not covered		Schmitz 5252	https://www.botanicalcollections.be/specimen/BR0000015478597	P. Meerts
Monilophytes	Ophioglossaceae	Ophioglossum vulgatum L.	Ophioglossum vulgatum	L.		Herb	native			family not covered		Bodenghien & Malaisse 2184	https://www.botanicalcollections.be/specimen/BR0000015478818	P. Meerts
Monilophytes	Osmundaceae	Osmunda regalis L.	Osmunda regalis	L.		Herb	native		Least Concern	Lawalrée (1973)		Bodenghien & Malaisse 1018	https://www.botanicalcollections.be/specimen/BR0000017899116	P. Ballings
Monilophytes	Polypodiaceae	Alansmia elastica (Bory ex Willd.) Moguel & M.Kessler	Alansmia elastica	(Bory ex Willd.) Moguel & M.Kessler	Grammitis elastica (Willd.) Christenh.	Herb	native			family incompletely covered		Antun-Gupffert 125	https://www.botanicalcollections.be/specimen/BR0000019291949	P. Ballings
Monilophytes	Polypodiaceae	Cochlidium serrulatum (Sw.) L.E.Bishop	Cochlidium serrulatum	(Sw.) L.E.Bishop	Grammitis serrulata (Sw.) Sw.	Herb (epiphytic)	native			family incompletely covered		Antun-Gupffert 138	https://www.botanicalcollections.be/specimen/BR0000015929129	P. Ballings
Monilophytes	Polypodiaceae	Drynaria laurentii (Christ) Hieron.	Drynaria laurentii	(Christ) Hieron.		Herb	native			family incompletely covered		Antun-Gupffert 142	https://www.botanicalcollections.be/specimen/BR0000017855358	P. Ballings
Monilophytes	Polypodiaceae	Drynaria volkensii Hieron.	Drynaria volkensii	Hieron.		Herb (epiphytic)	native			family incompletely covered		Bodenghien & Malaisse 621	https://www.botanicalcollections.be/specimen/BR0000017856386	P. Ballings
Monilophytes	Polypodiaceae	Enterosora villosissima (Hook.) Shalisko & Sundue	Enterosora villosissima	(Hook.) Shalisko & Sundue	Grammitis villosissima (Hook.) Ching, Ctenopteris villosissima (Hook.) Harley	Herb (epiphytic)	native			family incompletely covered	Pichi Sermolli (1983b)	Léonard 3423	https://www.botanicalcollections.be/specimen/BR0000020253042	P. Ballings
Monilophytes	Polypodiaceae	Grammitis flabelliformis (Poir.) C.V.Morton	Grammitis flabelliformis	(Poir.) C.V.Morton		Herb	native			family incompletely covered		Bamps 3008	https://www.botanicalcollections.be/specimen/BR0000017873437	P. Ballings
Monilophytes	Polypodiaceae	Hovenkampia schimperiana (Mett. ex Kuhn) Li Bing Zhang & X.M.Zhou	Hovenkampia schimperiana	(Mett. ex Kuhn) Li Bing Zhang & X.M.Zhou	Pyrrosia schimperiana (Mett.) Alston	Herb (epiphytic)	native			family incompletely covered		Bodenghien & Malaisse 44	https://www.botanicalcollections.be/specimen/BR0000019284897	P. Ballings
Monilophytes	Polypodiaceae	Hypodematium crenatum (Forssk.) Kuhn	Hypodematium crenatum	(Forssk.) Kuhn		Herb	native			family incompletely covered		Bodenghien & Malaisse 770	https://www.botanicalcollections.be/specimen/BR0000017579797	P. Ballings
Monilophytes	Polypodiaceae	Lepisorus excavatus (Bory ex Willd.) Ching	Lepisorus excavatus	(Bory ex Willd.) Ching	Pleopeltis bampsii Pic.Serm., Pleopeltis mildbraedii (Hieron.) Pic.Ser.	Herb (epiphytic)	native			family incompletely covered		Bodenghien & Malaisse 359	https://www.botanicalcollections.be/specimen/BR0000017583657	P. Ballings
Monilophytes	Polypodiaceae	Lepisorus schraderi (Mett.) Ching	Lepisorus schraderi	(Mett.) Ching		Herb (epiphytic)	native			family incompletely covered		Bodenghien & Malaisse 1308	https://www.botanicalcollections.be/specimen/BR0000017584784	P. Ballings
Monilophytes	Polypodiaceae	Lepisorus spicatus (L.f.) Li Wang	Lepisorus spicatus	(L.f.) Li Wang		Herb (epiphytic)	native			family incompletely covered		Bequaert 6346	https://www.botanicalcollections.be/specimen/BR0000016332997	P. Ballings
Monilophytes	Polypodiaceae	Loxogramme abyssinica (Baker) M.G.Price	Loxogramme abyssinica	(Baker) M.G.Price		Herb (epiphytic)	native			family incompletely covered		Auquier 2133	https://www.botanicalcollections.be/specimen/BR0000018654240	P. Ballings
Monilophytes	Polypodiaceae	Loxogramme buettneri (Kuhn) C.Chr.	Loxogramme buettneri	(Kuhn) C.Chr.		Herb (epiphytic)	native			family incompletely covered		Bequaert 3074	https://www.botanicalcollections.be/specimen/BR0000017590211	P. Ballings
Monilophytes	Polypodiaceae	Loxogramme latifolia Bonap.	Loxogramme latifolia	Bonap.		Herb	native			family incompletely covered		Bequaert 3073	https://www.botanicalcollections.be/specimen/BR0000008053954	P. Ballings
Monilophytes	Polypodiaceae	Microgramma mauritiana (Willd.) Tardieu	Microgramma mauritiana	(Willd.) Tardieu	Anapeltis owariensis (Desv.) J.Smith	Herb (epiphytic)	native			family incompletely covered	Pichi Sermolli (1983b)	Boyekoli Ebale Congo 2010 Expedition 738	https://www.botanicalcollections.be/specimen/BR0000012561902	P. Ballings
Monilophytes	Polypodiaceae	Microsorum punctatum (L.) Copel.	Microsorum punctatum	(L.) Copel.		Herb (epiphytic)	native			family incompletely covered		Boyekoli Ebale Congo 2010 Expedition 184	https://www.botanicalcollections.be/specimen/BR0000005711529	P. Ballings
Monilophytes	Polypodiaceae	Microsorum scolopendria (Burm.f.) Copel.	Microsorum scolopendria	(Burm.f.) Copel.	Phymatosorus scolopendria (Burm.f.) Pic.Serm.	Herb	native			family incompletely covered	Pichi Sermolli (1983b)	Bamps 3122	https://www.botanicalcollections.be/specimen/BR0000017882194	P. Ballings
Monilophytes	Polypodiaceae	Platycerium elephantotis Schweinf.	Platycerium elephantotis	Schweinf.		Herb (epiphytic)	native			family incompletely covered		Bodenghien & Malaisse 1343	https://www.botanicalcollections.be/specimen/BR0000016548756	P. Ballings
Monilophytes	Polypodiaceae	Platycerium stemaria (Beauv.) Desv.	Platycerium stemaria	(Beauv.) Desv.		Herb (epiphytic)	native			family incompletely covered		Antun-Gupffert 19	https://www.botanicalcollections.be/specimen/BR0000016549692	P. Ballings
Monilophytes	Polypodiaceae	Pleopeltis macrocarpa (Willd.) Kaulf.	Pleopeltis macrocarpa	(Willd.) Kaulf.		Herb (epiphytic)	native			family incompletely covered	Pichi Sermolli (1983b)	Van der Veken 9762	https://www.botanicalcollections.be/specimen/BR0000019901756	P. Ballings
Monilophytes	Polypodiaceae	Pyrrosia spissa (Bory ex Willd.) Fraser-Jenk.	Pyrrosia spissa	(Bory ex Willd.) Fraser-Jenk.		Herb	native			family incompletely covered		Lebrun 987	https://www.botanicalcollections.be/specimen/BR0000019284477	P. Ballings
Monilophytes	Psilotaceae	Psilotum nudum (L.) P.Beauv.	Psilotum nudum	(L.) P.Beauv.		Herb	native		Least Concern	Lawalrée (1969) Psilotaceae				P. Meerts
Monilophytes	Pteridaceae	Acrostichum aureum L.	Acrostichum aureum	L.		Herb	native		Least Concern	family incompletely covered		Bequaert 595	https://www.botanicalcollections.be/specimen/BR0000005061389	P. Meerts
Monilophytes	Pteridaceae	Actiniopteris dimorpha Pic.Serm.	Actiniopteris dimorpha	Pic.Serm.		Herb	native			Lawalrée (1969) Actiniopteridiaceae		Bodenghien & Malaisse 2514	https://www.botanicalcollections.be/specimen/BR0000015484772	P. Meerts
Monilophytes	Pteridaceae	Actiniopteris kornasii Medw.-Kornas	Actiniopteris kornasii	Medw.-Kornas		Herb	native	Endemic	Endangered	not recorded		Brooks et al. 278	https://www.botanicalcollections.be/specimen/BR0000015485113	P. Meerts
Monilophytes	Pteridaceae	Actiniopteris pauciloba Pic.Serm.	Actiniopteris pauciloba	Pic.Serm.		Herb	native			Lawalrée (1969) Actiniopteridiaceae		Bodenghien & Malaisse 3197	https://www.botanicalcollections.be/specimen/BR0000015484970	P. Meerts
Monilophytes	Pteridaceae	Actiniopteris radiata (Sw.) Link	Actiniopteris radiata	(Sw.) Link		Herb	native			Lawalrée (1969) Actiniopteridiaceae		Spirlet 1254	https://www.botanicalcollections.be/specimen/BR0000015485434	P. Meerts
Monilophytes	Pteridaceae	Actiniopteris semiflabellata Pic.Serm.	Actiniopteris semiflabellata	Pic.Serm.		Herb	native			Lawalrée (1969) Actiniopteridiaceae		Bequaert 5837	https://www.botanicalcollections.be/specimen/BR0000015485717	P. Meerts
Monilophytes	Pteridaceae	Adiantum aethiopicum L.	Adiantum aethiopicum	L.		Herb	native			family incompletely covered		Lisowski, Malaisse & Symoens 6450	https://www.botanicalcollections.be/specimen/BR0000026200156V	P. Meerts
Monilophytes	Pteridaceae	Adiantum capillus-veneris L.	Adiantum capillus-veneris	L.		Herb	native			family incompletely covered		Antun-Gupffert 164	https://www.botanicalcollections.be/specimen/BR0000005508303	P. Meerts
Monilophytes	Pteridaceae	Adiantum incisum Forssk.	Adiantum incisum	Forssk.		Herb	native			family incompletely covered		Bodenghien & Malaisse 2812	https://www.botanicalcollections.be/specimen/BR0000006947811	P. Meerts
Monilophytes	Pteridaceae	Adiantum macrophyllum Sw.	Adiantum macrophyllum	Sw.		Herb	introduced			family incompletely covered		Germain 4843	https://www.botanicalcollections.be/specimen/BR0000005685370	P. Meerts
Monilophytes	Pteridaceae	Adiantum patens Willd.	Adiantum patens	Willd.		Herb	native			family incompletely covered		Symoens 14228	https://www.botanicalcollections.be/specimen/BR0000015487902	P. Meerts
Monilophytes	Pteridaceae	Adiantum philippense L.	Adiantum philippense	L.		Herb	native			family incompletely covered		Symoens 6429	https://www.botanicalcollections.be/specimen/BR0000025576184V	P. Meerts
Monilophytes	Pteridaceae	Adiantum poiretii Wikstr.	Adiantum poiretii	Wikstr.		Herb	native			family incompletely covered		Bequaert 3753	https://www.botanicalcollections.be/specimen/BR0000005534579	P. Meerts
Monilophytes	Pteridaceae	Adiantum raddianum C.Presl	Adiantum raddianum	C.Presl		Herb	native			family incompletely covered		Schmitz 162	https://www.botanicalcollections.be/specimen/BR0000006946166	P. Meerts
Monilophytes	Pteridaceae	Adiantum reniforme L.	Adiantum reniforme	L.		Herb	native			family incompletely covered		Bodenghien & Malaisse 1514	https://www.botanicalcollections.be/specimen/BR0000006946982	P. Meerts
Monilophytes	Pteridaceae	Adiantum rhizophorum Sw.	Adiantum rhizophorum	Sw.		Herb	native			family incompletely covered		Bodenghien & Malaisse 139	https://www.botanicalcollections.be/specimen/BR0000006948924	P. Meerts
Monilophytes	Pteridaceae	Adiantum schweinfurthii Kuhn	Adiantum schweinfurthii	Kuhn		Herb	native			family incompletely covered		de Witte 5587	https://www.botanicalcollections.be/specimen/BR0000015488237	P. Meerts
Monilophytes	Pteridaceae	Adiantum soboliferum Wall. ex Hook.	Adiantum soboliferum	Wall. ex Hook.	Adiantum lunulatum Ogata, Adiantum mettenii Kuhn ex Hook. & Baker	Herb	native			family incompletely covered		Antun-Gupffert 290	https://www.botanicalcollections.be/specimen/BR0000006948092	P. Meerts
Monilophytes	Pteridaceae	Adiantum vogelii Mett.	Adiantum vogelii	Mett.		Herb	native			family incompletely covered		Antun-Gupffert 303	https://www.botanicalcollections.be/specimen/BR0000005502134	P. Meerts
Monilophytes	Pteridaceae	Aleuritopteris farinosa (Forssk.) Fée	Aleuritopteris farinosa	(Forssk.) Fée	Hemionitis farinosa (Forssk.) Christenh., Aleuritopteris vandervekenii Pic.Serm.	Herb	native			family incompletely covered		Mangambu 2747	https://www.botanicalcollections.be/specimen/BR0000005276806	P. Meerts
Monilophytes	Pteridaceae	Anogramma leptophylla (L.) Link	Anogramma leptophylla	(L.) Link	Anogramma caespitosa Pic.Ser.	Herb	native			family incompletely covered		Bamps 2984	https://www.botanicalcollections.be/specimen/BR0000015901064	P. Meerts
Monilophytes	Pteridaceae	Antrophyum annetii (Jeanp.) Tardieu	Antrophyum annetii	(Jeanp.) Tardieu		Herb (epiphytic)	native			family incompletely covered		Antun-Gupffert 97	https://www.botanicalcollections.be/specimen/BR0000006949235	P. Meerts
Monilophytes	Pteridaceae	Antrophyum mannianum Hook.	Antrophyum mannianum	Hook.		Herb (epiphytic)	native			family incompletely covered		Antun-Gupffert 505	https://www.botanicalcollections.be/specimen/BR0000005427185	P. Meerts
Monilophytes	Pteridaceae	Ceratopteris cornuta (P.Beauv.) Le Prieur	Ceratopteris cornuta	(P.Beauv.) Le Prieur		Herb	native		Least Concern	Lawalrée (1969) Parkeriaceae		Boyekoli Ebale Congo 2010 Expedition 762	https://www.botanicalcollections.be/specimen/BR0000005705870	P. Meerts
Monilophytes	Pteridaceae	Ceratopteris thalictroides (L.) Brongn.	Ceratopteris thalictroides	(L.) Brongn.		Herb	native		Least Concern	not recorded	Pichi Sermolli (1983b)	Bodenghien & Malaisse 3107	https://www.botanicalcollections.be/specimen/BR0000016340886	P. Meerts
Monilophytes	Pteridaceae	Cerosora argentea (Willd.) Hennequin & H.Schneid.	Cerosora argentea	(Willd.) Hennequin & H.Schneid.	Pityrogramma argentea (Willd.) Domin	Herb	native			family incompletely covered		Mangambu 3222B	https://www.botanicalcollections.be/specimen/BR0000005517398	P. Meerts
Monilophytes	Pteridaceae	Cheilanthes buchananii (Baker) Domin	Cheilanthes buchananii	(Baker) Domin		Herb	native			family incompletely covered		Malaisse, Handjila & Kisimba	https://www.botanicalcollections.be/specimen/BR0000006757304	P. Meerts
Monilophytes	Pteridaceae	Cheilanthes involuta (Sw.) Schelpe & N.C.Anthony	Cheilanthes involuta	(Sw.) Schelpe & N.C.Anthony		Herb	native			family incompletely covered		Bequaert 3531	https://www.botanicalcollections.be/specimen/BR0000005685479	P. Meerts
Monilophytes	Pteridaceae	Cheilanthes schimperi Kunze	Cheilanthes schimperi	Kunze	Hemionitis schimperi (Kunze) Christenh., Aspidotis schimperi (Kunze) Pic.Serm.	Herb	native		Least Concern	family incompletely covered		Bodenghien & Malaisse 2495	https://www.botanicalcollections.be/specimen/BR0000016348790	P. Meerts
Monilophytes	Pteridaceae	Coniogramme africana Hieron.	Coniogramme africana	Hieron.		Herb (epiphytic)	native			family incompletely covered	Pichi Sermolli (1983b)	Bequaert s.n.	https://www.botanicalcollections.be/specimen/BR0000015929365	P. Meerts
Monilophytes	Pteridaceae	Doryopteris concolor (Langsd. & Fisch.) Kuhn & Decken	Doryopteris concolor	(Langsd. & Fisch.) Kuhn & Decken	Hemionitis concolor (Langsd. & Fisch.) Christenh.	Herb	native			family incompletely covered		Bequaert 5609	https://www.botanicalcollections.be/specimen/BR0000005683222	P. Meerts
Monilophytes	Pteridaceae	Doryopteris kirkii (Hook.) Alston	Doryopteris kirkii	(Hook.) Alston	Cheilanthes kirkii Hook., Doryopteris nicklesii Tardieu	Herb	native			family incompletely covered		Bodenghien & Malaisse 1778	https://www.botanicalcollections.be/specimen/BR0000017853927	P. Meerts
Monilophytes	Pteridaceae	Haplopteris elongata (Sw.) E.H.Crane	Haplopteris elongata	(Sw.) E.H.Crane	Vittaria elongata Sw.	Herb (epiphytic)	native			family incompletely covered		E. & M. Laurent s.n.	https://www.botanicalcollections.be/specimen/BR0000005332458	P. Meerts
Monilophytes	Pteridaceae	Haplopteris guineensis (Desv.) E.H.Crane	Haplopteris guineensis	(Desv.) E.H.Crane	Vittaria guineensis Desv.	Herb (epiphytic)	native			family incompletely covered		Antun-Gupffert 507	https://www.botanicalcollections.be/specimen/BR0000005426263	P. Meerts
Monilophytes	Pteridaceae	Haplopteris owariensis (Fée) E.H.Crane	Haplopteris owariensis	(Fée) E.H.Crane		Herb (epiphytic)	native			family incompletely covered		Jans 182	https://www.botanicalcollections.be/specimen/BR0000006950064	P. Meerts
Monilophytes	Pteridaceae	Haplopteris reekmansii (Pic.Serm.) C.W.Chen & S.Linds.	Haplopteris reekmansii	(Pic.Serm.) C.W.Chen & S.Linds.	Vittaria reekmansii Pic.Ser.	Herb (epiphytic)	native		Vulnerable	family incompletely covered	Pichi Sermolli (1983b)	Christiaensen 1211	https://www.botanicalcollections.be/specimen/BR0000005426096	P. Meerts
Monilophytes	Pteridaceae	Haplopteris volkensii (Hieron.) E.H.Crane	Haplopteris volkensii	(Hieron.) E.H.Crane	Vittaria volkensii Hieron.	Herb (epiphytic)	native			family incompletely covered		Mangambu 3161	https://www.botanicalcollections.be/specimen/BR0000005440597	P. Meerts
Monilophytes	Pteridaceae	Hemionitis angustifrondosa (Alston) Christenh.	Hemionitis angustifrondosa	(Alston) Christenh.	Cheilanthes angustifrondosa Alston	Herb	native			family incompletely covered		Bodenghien & Malaisse 3468	https://www.botanicalcollections.be/specimen/BR0000005679164	P. Meerts
Monilophytes	Pteridaceae	Hemionitis inaequalis (Kunze) Christenh.	Hemionitis inaequalis	(Kunze) Christenh.	Cheilanthes inaequalis Kunze	Herb	native			family incompletely covered		Bodenghien & Malaisse 749	https://www.botanicalcollections.be/specimen/BR0000016347335	P. Meerts
Monilophytes	Pteridaceae	Hemionitis multifida (Sw.) Christenh.	Hemionitis multifida	(Sw.) Christenh.	Cheilanthes multifida Sw.	Herb	native			family incompletely covered		Bodenghien & Malaisse 846	https://www.botanicalcollections.be/specimen/BR0000016348059	P. Meerts
Monilophytes	Pteridaceae	Hemionitis perlanata (Pic.Serm.) Christenh.	Hemionitis perlanata	(Pic.Serm.) Christenh.	Cheilanthes perlanata (Pic.Serm.) Kornas	Herb	native			family incompletely covered		Malaisse 12110	https://www.botanicalcollections.be/specimen/BR0000005676873	P. Meerts
Monilophytes	Pteridaceae	Hemionitis quadripinnata (Forssk.) Christenh.	Hemionitis quadripinnata	(Forssk.) Christenh.	Pellaea quadripinnata (Forssk.) Prantl	Herb	native			family incompletely covered		Bodenghien & Malaisse 1498	https://www.botanicalcollections.be/specimen/BR000000567643	P. Meerts
Monilophytes	Pteridaceae	Hemionitis similis (F.Ballard) Christenh.	Hemionitis similis	(F.Ballard) Christenh.	Cheilanthes similis F.Ballard	Herb	native			family incompletely covered		Bodenghien & Malaisse 4995	https://www.botanicalcollections.be/specimen/BR0000005676538	P. Meerts
Monilophytes	Pteridaceae	Hemionitis viridis (Forssk.) Christenh.	Hemionitis viridis	(Forssk.) Christenh.	Pellaea viridis (Forssk.) Prantl	Herb	native			family incompletely covered		Scaetta 980	https://www.botanicalcollections.be/specimen/BR0000015923615	P. Meerts
Monilophytes	Pteridaceae	Pellaea angulosa (Bory) Baker	Pellaea angulosa	(Bory) Baker	Hemionitis angulosa (Willd.) Christenh.	Herb	native			family incompletely covered		Mangambu 3165	https://www.botanicalcollections.be/specimen/BR0000005441457	P. Meerts
Monilophytes	Pteridaceae	Pellaea calomelanos (Sw.) Link	Pellaea calomelanos	(Sw.) Link	Hemionitis calomelanos (Sw.) Christenh.	Herb	native			family incompletely covered		de Witte 2052	https://www.botanicalcollections.be/specimen/BR0000005680108	P. Meerts
Monilophytes	Pteridaceae	Pellaea doniana Hook.	Pellaea doniana	Hook.	Hemionitis doniana (J.Sm. & Hook.) Christenh.	Herb	native			family incompletely covered		Bequaert 4157	https://www.botanicalcollections.be/specimen/BR0000005677399	P. Meerts
Monilophytes	Pteridaceae	Pellaea dura (Willd.) Hook.	Pellaea dura	(Willd.) Hook.	Hemionitis schweinfurthii (Hieron.) Christenh.	Herb	native			family incompletely covered		De Saeger 1410	https://www.botanicalcollections.be/specimen/BR0000005685196	P. Meerts
Monilophytes	Pteridaceae	Pellaea longipilosa Bonap.	Pellaea longipilosa	Bonap.	Hemionitis longipilosa (Bonap.) Christenh.	Herb	native			family incompletely covered	Pichi Sermolli (1983b)	Bodenghien & Malaisse 2095	https://www.botanicalcollections.be/specimen/BR0000016544130	P. Meerts
Monilophytes	Pteridaceae	Pellaea pectiniformis Baker	Pellaea pectiniformis	Baker	Hemionitis pectiniformis (Baker) Christenh.	Herb	native			family incompletely covered		Bodenghien & Malaisse 4159	https://www.botanicalcollections.be/specimen/BR0000005678259	P. Meerts
Monilophytes	Pteridaceae	Pellaea prolifera Schelpe	Pellaea prolifera	Schelpe	Hemionitis hykrionii Christenh.	Herb	native	Endemic		family incompletely covered		de Witte 1199	https://www.botanicalcollections.be/specimen/BR0000008711335	P. Meerts
Monilophytes	Pteridaceae	Pityrogramma aurantiaca (Hieron.) C.Chr.	Pityrogramma aurantiaca	(Hieron.) C.Chr.		Herb	native			family incompletely covered	Pichi Sermolli (1983b)	Auquier 2186	https://www.botanicalcollections.be/specimen/BR0000016546158	P. Meerts
Monilophytes	Pteridaceae	Pityrogramma calomelanos (L.) Link	Pityrogramma calomelanos	(L.) Link		Herb	native			family incompletely covered	Pichi Sermolli (1983b)	Lewalle 1734	https://www.botanicalcollections.be/specimen/BR0000016547469	P. Meerts
Monilophytes	Pteridaceae	Pityrogramma elongata (C.Chr.) Pic.Serm.	Pityrogramma elongata	(C.Chr.) Pic.Serm.	Pityrogramma humbertii var. elongata C.Chr.	Herb	native			family incompletely covered		Christiaensen 2233	https://www.botanicalcollections.be/specimen/BR0000013690144	P. Meerts
Monilophytes	Pteridaceae	Pityrogramma rupicola Pic.Serm.	Pityrogramma rupicola	Pic.Serm.		Herb	native			family incompletely covered	Pichi Sermolli (1983b)	Pichi Sermolli 4453	http://specimens.kew.org/herbarium/K000435453	P. Meerts
Monilophytes	Pteridaceae	Pteris atrovirens Willd.	Pteris atrovirens	Willd.		Herb	native			family incompletely covered		Kässner 3400 (P00477779)	https://www.gbif.org/occurrence/436989362	P. Meerts
Monilophytes	Pteridaceae	Pteris auquieri Pic.Serm.	Pteris auquieri	Pic.Serm.		Herb	native			family incompletely covered		Mangambu 2781	https://www.botanicalcollections.be/specimen/BR0000013690700	P. Meerts
Monilophytes	Pteridaceae	Pteris burtonii Baker	Pteris burtonii	Baker		Herb	native			family incompletely covered		Billiet & Jadin 4257	https://www.botanicalcollections.be/specimen/BR0000019915821	P. Meerts
Monilophytes	Pteridaceae	Pteris camerooniana Kuhn	Pteris camerooniana	Kuhn		Herb	native			family incompletely covered	Kamau (2012)	Leonard A. 4606	https://www.botanicalcollections.be/specimen/BR0000019915890	P. Meerts
Monilophytes	Pteridaceae	Pteris catoptera Kunze	Pteris catoptera	Kunze		Herb	native			family incompletely covered	Pichi Sermolli (1983b)	Bodenghien & Malaisse 3218	https://www.botanicalcollections.be/specimen/BR0000019916668	P. Meerts
Monilophytes	Pteridaceae	Pteris commutata Kuhn	Pteris commutata	Kuhn		Herb	native		Near Threatened	family incompletely covered		Schweinfurth 3118	http://specimens.kew.org/herbarium/K000435416	P. Meerts
Monilophytes	Pteridaceae	Pteris cretica L.	Pteris cretica	L.		Herb	native			family incompletely covered		Bodenghien & Malaisse 5167	https://www.botanicalcollections.be/specimen/BR0000019917665	P. Meerts
Monilophytes	Pteridaceae	Pteris dentata Forssk.	Pteris dentata	Forssk.		Herb	native		Least Concern	family incompletely covered		Bequaert 3800	https://www.botanicalcollections.be/specimen/BR0000019918273	P. Meerts
Monilophytes	Pteridaceae	Pteris friesii Hieron.	Pteris friesii	Hieron.		Herb	native			family incompletely covered		Bodenghien & Malaisse 2283	https://www.botanicalcollections.be/specimen/BR0000019919560	P. Meerts
Monilophytes	Pteridaceae	Pteris hamulosa Christ	Pteris hamulosa	Christ		Herb	native			family incompletely covered		Gillet s.n.	https://www.botanicalcollections.be/specimen/BR0000008711120	P. Meerts
Monilophytes	Pteridaceae	Pteris intricata C.H.Wright	Pteris intricata	C.H.Wright		Herb	native			family incompletely covered		Bodenghien & Malaisse 4971	https://www.botanicalcollections.be/specimen/BR0000019921341	P. Meerts
Monilophytes	Pteridaceae	Pteris kivuensis C.Chr.	Pteris kivuensis	C.Chr.		Herb	native		Endangered	family incompletely covered		Humbert 7826 (P00483451)	https://www.gbif.org/occurrence/438653679	P. Meerts
Monilophytes	Pteridaceae	Pteris linearis Poir.	Pteris linearis	Poir.		Herb	native			family incompletely covered		Louis 4637	https://www.botanicalcollections.be/specimen/BR0000019915517	P. Meerts
Monilophytes	Pteridaceae	Pteris mildbraedii Hieron.	Pteris mildbraedii	Hieron.		Herb	native			family incompletely covered		Callewaert 103	https://www.botanicalcollections.be/specimen/BR0000019921860	P. Meerts
Monilophytes	Pteridaceae	Pteris muricella Fée	Pteris muricella	Fée		Herb	native			family incompletely covered		Antun-Gupffert 81	https://www.botanicalcollections.be/specimen/BR0000019922119	P. Meerts
Monilophytes	Pteridaceae	Pteris preussii Hieron.	Pteris preussii	Hieron.	Pteris prolifera Hieron.	Herb	native			family incompletely covered		Antun-Gupffert 7	https://www.botanicalcollections.be/specimen/BR0000019922409	P. Meerts
Monilophytes	Pteridaceae	Pteris repens C.Chr.	Pteris repens	C.Chr.		Herb	native			family incompletely covered		Mangambu 2429	https://www.botanicalcollections.be/specimen/BR0000005275359	P. Meerts
Monilophytes	Pteridaceae	Pteris similis Kuhn	Pteris similis	Kuhn		Herb	native			family incompletely covered		Schweinfurth 3311 (BM001048336)	https://data.nhm.ac.uk/object/016be5bb-110f-4cc6-890c-d9868f7ccb9f	P. Meerts
Monilophytes	Pteridaceae	Pteris tripartita Sw.	Pteris tripartita	Sw.		Herb	native			family incompletely covered	Kamau (2012)	Louis 15056	https://www.botanicalcollections.be/specimen/BR0000019924748	P. Meerts
Monilophytes	Pteridaceae	Pteris usambarensis Hieron.	Pteris usambarensis	Hieron.		Herb	native			family incompletely covered		Léonard 2317	https://www.botanicalcollections.be/specimen/BR0000019924878	P. Meerts
Monilophytes	Pteridaceae	Pteris vittata L.	Pteris vittata	L.	Pteris linearis Roxb.	Herb	native			family incompletely covered	Kamau (2012)	Louis 4935	https://www.botanicalcollections.be/specimen/BR0000019925776	P. Meerts
Monilophytes	Pteridaceae	Vittaria isoetifolia Bory	Vittaria isoetifolia	Bory		Herb (epiphytic)	native			family incompletely covered		Luja 246	https://www.botanicalcollections.be/specimen/BR0000006949747	P. Ballings
Monilophytes	Salviniaceae	Azolla nilotica Decne.	Azolla nilotica	Decne.		Herb	native		Least Concern	Lawalrée (1976)				P. Ballings
Monilophytes	Salviniaceae	Azolla pinnata R.Br.	Azolla pinnata	R.Br.		Herb	native			Lawalrée (1976)				P. Ballings
Monilophytes	Salviniaceae	Salvinia auriculata Aubl.	Salvinia auriculata	Aubl.		Herb	introduced			family incompletely covered		Lebrun 11190	https://www.botanicalcollections.be/specimen/BR0000019286327	P. Ballings
Monilophytes	Salviniaceae	Salvinia molesta D.Mitch.	Salvinia molesta	D.Mitch.		Herb	introduced			family incompletely covered		Pohl 96ZRE0293	https://www.botanicalcollections.be/specimen/BR0000019286204	P. Ballings
Monilophytes	Salviniaceae	Salvinia nymphellula Desv.	Salvinia nymphellula	Desv.		Herb	native			family incompletely covered		Laurent 585	https://www.botanicalcollections.be/specimen/BR0000019286433	P. Ballings
Monilophytes	Tectariaceae	Tectaria angelicifolia (Schumach.) Copel.	Tectaria angelicifolia	(Schumach.) Copel.		Herb	native			family incompletely covered		Breyne 2701	https://www.botanicalcollections.be/specimen/BR0000019288321	P. Ballings
Monilophytes	Tectariaceae	Tectaria camerooniana (Hook.) Alston	Tectaria camerooniana	(Hook.) Alston		Herb	native			family incompletely covered	Pichi Sermolli (1985)	Van der Veken 9740 A	https://www.botanicalcollections.be/specimen/BR0000019288994	P. Ballings
Monilophytes	Tectariaceae	Tectaria fernandensis (Baker) C.Chr.	Tectaria fernandensis	(Baker) C.Chr.		Herb	native			family incompletely covered	Pichi Sermolli (1985)	Tilquin 88	https://www.botanicalcollections.be/specimen/BR0000019289212	P. Ballings
Monilophytes	Tectariaceae	Tectaria gemmifera (Fée) Alston	Tectaria gemmifera	(Fée) Alston		Herb	native			family incompletely covered	Pichi Sermolli (1985)	Bodenghien & Malaisse 412	https://www.botanicalcollections.be/specimen/BR0000019290461	P. Ballings
Monilophytes	Tectariaceae	Tectaria magnifica (Bonap.) C.Chr.	Tectaria magnifica	(Bonap.) C.Chr.		Herb	native			family incompletely covered		Troupin 13593	https://www.botanicalcollections.be/specimen/BR0000019290782	P. Ballings
Monilophytes	Tectariaceae	Triplophyllum buchholzii (Kuhn) Holttum	Triplophyllum buchholzii	(Kuhn) Holttum		Herb	native			family incompletely covered		Flamigni 75	https://www.botanicalcollections.be/specimen/BR0000019297750	P. Ballings
Monilophytes	Tectariaceae	Triplophyllum dimidiatum (Mett.) Holttum	Triplophyllum dimidiatum	(Mett.) Holttum		Herb	native			family incompletely covered		Seret 678	https://www.botanicalcollections.be/specimen/BR0000019297965	P. Ballings
Monilophytes	Tectariaceae	Triplophyllum fraternum (Mett.) Holttum	Triplophyllum fraternum	(Mett.) Holttum		Herb	native			family incompletely covered		Callens 3453	https://www.botanicalcollections.be/specimen/BR0000019298511	P. Ballings
Monilophytes	Tectariaceae	Triplophyllum jenseniae (C.Chr.) Holttum	Triplophyllum jenseniae	(C.Chr.) Holttum		Herb	native			family incompletely covered		Germain 8740	https://www.botanicalcollections.be/specimen/BR0000019298900	P. Ballings
Monilophytes	Tectariaceae	Triplophyllum pilosissimum (T.Moore) Holttum	Triplophyllum pilosissimum	(T.Moore) Holttum		Herb	native			family incompletely covered		Tilquin 37	https://www.botanicalcollections.be/specimen/BR0000019299068	P. Ballings
Monilophytes	Tectariaceae	Triplophyllum protensum (Sw.) Holttum	Triplophyllum protensum	(Sw.) Holttum		Herb	native			family incompletely covered		Breyne 839	https://www.botanicalcollections.be/specimen/BR0000019299921	P. Ballings
Monilophytes	Tectariaceae	Triplophyllum securidiforme (Hook.) Holttum	Triplophyllum securidiforme	(Hook.) Holttum		Herb	native			family incompletely covered		Tilquin 118	https://www.botanicalcollections.be/specimen/BR0000020251321	P. Ballings
Monilophytes	Tectariaceae	Triplophyllum speciosum (Mett.) Holttum	Triplophyllum speciosum	(Mett.) Holttum		Herb	native			family incompletely covered		Tilquin 95	https://www.botanicalcollections.be/specimen/BR0000020251390	P. Ballings
Monilophytes	Tectariaceae	Triplophyllum troupinii (Pic.Serm.) Holttum	Triplophyllum troupinii	(Pic.Serm.) Holttum		Herb	native			family incompletely covered		Christiaensen 1890	https://www.botanicalcollections.be/specimen/BR0000013474997	P. Ballings
Monilophytes	Tectariaceae	Triplophyllum varians (Moore) Holttum	Triplophyllum varians	(Moore) Holttum		Herb	native			family incompletely covered		Mangambu Mokoso	https://www.botanicalcollections.be/specimen/BR0000005169481	P. Ballings
Monilophytes	Tectariaceae	Triplophyllum vogelii (Hook.) Holttum	Triplophyllum vogelii	(Hook.) Holttum		Herb	native			family incompletely covered		Tilquin 97	https://www.botanicalcollections.be/specimen/BR0000020251840	P. Ballings
Monilophytes	Thelypteridaceae	Amauropelta bergiana (Schltdl.) Holttum	Amauropelta bergiana	(Schltdl.) Holttum	Thelypteris bergiana (Schltdl.) Ching	Herb	native		Least Concern	family not covered	Kornas et al. (2000)	Symoens 4262	https://www.botanicalcollections.be/specimen/BR0000025793048V	P. Ballings
Monilophytes	Thelypteridaceae	Amauropelta oppositiformis (C.Chr.) Holttum	Amauropelta oppositiformis	(C.Chr.) Holttum	Thelypteris oppositiformis (C.Chr.) Ching	Herb	native		Least Concern	family not covered	Pichi Sermolli (1983b)	van der Ben	https://www.botanicalcollections.be/specimen/BR0000015495273	P. Ballings
Monilophytes	Thelypteridaceae	Ampelopteris prolifera (Retz.) Copel.	Ampelopteris prolifera	(Retz.) Copel.	Thelypteris prolifera (Retz.) C.F.Reed	Herb	native			family not covered	Kornas et al. (2000)	Bodenghien & Malaisse 2073	https://www.botanicalcollections.be/specimen/BR0000015495969	P. Ballings
Monilophytes	Thelypteridaceae	Christella callensii (Alston) Holttum	Christella callensii	(Alston) Holttum	Thelypteris callensii (Alston) C.F.Reed	Herb	native	Endemic		family not covered	Chevalier (1908), Pichi Sermolli (1983b)	Callens 2861	https://www.botanicalcollections.be/specimen/BR0000025000467	P. Ballings
Monilophytes	Thelypteridaceae	Christella chaseana (Schelpe) Holttum	Christella chaseana	(Schelpe) Holttum	Thelypteris chaseana Schelpe	Herb	native		Least Concern	family not covered	Kornas et al. (2000)	Symoens 12028	https://www.botanicalcollections.be/specimen/BR0000025557701V	P. Ballings
Monilophytes	Thelypteridaceae	Christella dentata (Forssk.) Brownsey & Jermy	Christella dentata	(Forssk.) Brownsey & Jermy	Thelypteris dentata (Forssk.) E.P.St.John	Herb	native			family not covered	Pichi Sermolli (1983b), Kornas et al. (2000)	Bodenghien & Malaisse 3136	https://www.botanicalcollections.be/specimen/BR0000015927156	P. Ballings
Monilophytes	Thelypteridaceae	Christella friesii (Brause) Holttum	Christella friesii	(Brause) Holttum	Thelypteris friesii (Brause) Schelpe	Herb	native			family not covered	Kornas et al. (2000)	Bodenghien & Malaisse 1777	https://www.botanicalcollections.be/specimen/BR0000015927736	P. Ballings
Monilophytes	Thelypteridaceae	Christella gueintziana (Mett.) Holttum	Christella gueintziana	(Mett.) Holttum	Thelypteris gueintziana (Mett.) Schelpe	Herb	native			family not covered	Kornas et al. (2000)	Malaisse 4292	https://www.botanicalcollections.be/specimen/BR0000025557633V	P. Ballings
Monilophytes	Thelypteridaceae	Christella microbasis (Baker) Holttum	Christella microbasis	(Baker) Holttum	Thelypteris microbasis (Bak.) Tardieu	Herb	native			family not covered	Kornas et al. (2000)	Vanderyst 7558	https://www.botanicalcollections.be/specimen/BR0000015928771	P. Ballings
Monilophytes	Thelypteridaceae	Cyclosorus interruptus (Willd.) H.Itô	Cyclosorus interruptus	(Willd.) H.Itô	Thelypteris interrupta (Willd.) K.Iwats.	Herb	native			family not covered	Kornas et al. (2000)	Bodenghien & Malaisse 4170	https://www.botanicalcollections.be/specimen/BR0000015937117	P. Ballings
Monilophytes	Thelypteridaceae	Cyclosorus molundensis (Brause) Pichi Sermolli	Cyclosorus molundensis	(Brause) Pichi Sermolli		Herb	native			family not covered		Antun-Gupffert 457	https://www.botanicalcollections.be/specimen/BR0000015937315	P. Ballings
Monilophytes	Thelypteridaceae	Cyclosorus striatus (Schumach.) Ching	Cyclosorus striatus	(Schumach.) Ching	Thelypteris striata (Schumach.) Schelpe	Herb	native		Least Concern	family not covered	Kornas et al. (2000)	Bodenghien & Malaisse 4158	https://www.botanicalcollections.be/specimen/BR0000015938992	P. Ballings
Monilophytes	Thelypteridaceae	Menisorus pauciflorus (Hook.) Alston	Menisorus pauciflorus	(Hook.) Alston	Thelypteris pauciflora (Hook.) C.F.Reed	Herb	native			family not covered	Pichi Sermolli (1983b), Kornas et al. (2000)	Van der Veken 9717	https://www.botanicalcollections.be/specimen/BR0000017874397	P. Ballings
Monilophytes	Thelypteridaceae	Menisorus unitus (Kunze) S.E.Fawc. & A.R.Sm.	Menisorus unitus	(Kunze) S.E.Fawc. & A.R.Sm.	Thelypteris madagascariensis (Fée) Schelpe	Herb	native		Least Concern	family not covered	Kornas et al. (2000)	Bodenghien & Malaisse 2804	https://www.botanicalcollections.be/specimen/BR0000019904832	P. Ballings
Monilophytes	Thelypteridaceae	Pseudocyclosorus pulcher (Bory ex Willd.) Holttum	Pseudocyclosorus pulcher	(Bory ex Willd.) Holttum	Thelypteris pulchra (Bory ex Willd.) Schelpe	Herb	native			family not covered	Pichi Sermolli (1983b), Kornas et al. (2000)	Frédéricq in de Witte 10332	https://www.botanicalcollections.be/specimen/BR0000025000481	P. Ballings
Monilophytes	Thelypteridaceae	Sphaerostephanos arbuscula (Willd.) Holttum	Sphaerostephanos arbuscula	(Willd.) Holttum	Thelypteris arbuscula (Willd.) K.Iwats.	Herb	native			family not covered	Mangambu Mokoso et al. (2013)	Mangambu 1408B	https://www.botanicalcollections.be/specimen/BR0000005147670	P. Ballings
Monilophytes	Thelypteridaceae	Thelypteris afra (Christ) C.F.Reed	Thelypteris afra	(Christ) C.F.Reed		Herb	native			family not covered	Pichi Sermolli (1983b)	Van der Veken 9738	https://www.botanicalcollections.be/specimen/BR0000019904191	P. Ballings
Monilophytes	Thelypteridaceae	Thelypteris confluens (Thunb.) C.V.Morton	Thelypteris confluens	(Thunb.) C.V.Morton		Herb	native		Least Concern	family not covered	Kornas et al. (2000)	Bodenghien & Malaisse 5292	https://www.botanicalcollections.be/specimen/BR0000020401153	P. Ballings
Spermatophytes	Acanthaceae	Acanthopale pubescens (Lindau ex Engl.) C.B.Clarke	Acanthopale pubescens	(Lindau ex Engl.) C.B.Clarke		(Sub)Shrub	native			family not covered		Bamps 10	https://www.botanicalcollections.be/specimen/BR0000006571436	M. Sosef
Spermatophytes	Acanthaceae	Acanthus mayaccanus Büttner	Acanthus mayaccanus	Büttner		(Sub)Shrub	native			family not covered		Breyne 581	https://www.botanicalcollections.be/specimen/BR0000008666659	M. Sosef
Spermatophytes	Acanthaceae	Acanthus montanus (Nees) T.Anderson	Acanthus montanus	(Nees) T.Anderson		Herb	native		Least Concern	family not covered		Dewèvre 209	https://www.botanicalcollections.be/specimen/BR0000008664631	M. Sosef
Spermatophytes	Acanthaceae	Acanthus polystachyus Delile	Acanthus polystachyus	Delile	Acanthus pubescens (Oliv.) Engl.	Herb	native			family not covered		Louis 5522	https://www.botanicalcollections.be/specimen/BR0000008665041	M. Sosef
Spermatophytes	Acanthaceae	Acanthus seretii De Wild.	Acanthus seretii	De Wild.		(Sub)Shrub	native			family not covered		Seret 446	https://www.botanicalcollections.be/specimen/BR0000008664297	M. Sosef
Spermatophytes	Acanthaceae	Acanthus ueleensis De Wild.	Acanthus ueleensis	De Wild.	Acanthus vandermeirenii De Wild.	Herb	native			family not covered		Bequaert 2684	https://www.botanicalcollections.be/specimen/BR0000008667373	M. Sosef
Spermatophytes	Acanthaceae	Anisosepalum alboviolaceum (Benoist) E.Hossain	Anisosepalum alboviolaceum	(Benoist) E.Hossain		Herb	native			family not covered		Callens 3446	https://www.botanicalcollections.be/specimen/BR0000008510204	M. Sosef
Spermatophytes	Acanthaceae	Anisosepalum humbertii (Mildbr.) E.Hossain	Anisosepalum humbertii	(Mildbr.) E.Hossain		Herb	native			family not covered		Christiaensen 8	https://www.botanicalcollections.be/specimen/BR0000013109387	M. Sosef
Spermatophytes	Acanthaceae	Anisostachya tenella (Nees) Lindau	Anisostachya tenella	(Nees) Lindau	Justicia tenella (Nees) T.Anderson	Herb	native			family not covered		Bouharmont 7142	https://www.botanicalcollections.be/specimen/BR0000008590091	M. Sosef
Spermatophytes	Acanthaceae	Anisotes macrophyllus (Lindau) Heine	Anisotes macrophyllus	(Lindau) Heine		(Sub)Shrub	native		Least Concern	family not covered		Wagemans 721	https://www.botanicalcollections.be/specimen/BR0000005827183	M. Sosef
Spermatophytes	Acanthaceae	Anisotes pubinervius (T.Anderson) Heine	Anisotes pubinervius	(T.Anderson) Heine	Metarungia pubinervia (T.Anderson) T.Anderson ex Baden	(Sub)Shrub	native			family not covered		Gille 293	https://www.botanicalcollections.be/specimen/BR0000008509857	M. Sosef
Spermatophytes	Acanthaceae	Anomacanthus congolanus (De Wild. & T.Durand) Brummitt	Anomacanthus congolanus	(De Wild. & T.Durand) Brummitt	Gilletiella congolana De Wild. & T.Durand	Climber	native			family not covered		Achten 384A	https://www.botanicalcollections.be/specimen/BR0000013109424	M. Sosef
Spermatophytes	Acanthaceae	Asystasia albiflora Ensermu	Asystasia albiflora	Ensermu		Herb	native			family not covered		Bamps & Malaisse 8359	https://www.botanicalcollections.be/specimen/BR0000008522566	M. Sosef
Spermatophytes	Acanthaceae	Asystasia congensis C.B.Clarke	Asystasia congensis	C.B.Clarke		Herb	native			family not covered		Bequaert 7505	https://www.botanicalcollections.be/specimen/BR0000005827763	M. Sosef
Spermatophytes	Acanthaceae	Asystasia glandulosa Lindau	Asystasia glandulosa	Lindau		Herb	native			family not covered		Bamps & Malaisse 8348	https://www.botanicalcollections.be/specimen/BR0000008655196	M. Sosef
Spermatophytes	Acanthaceae	Asystasia guttata (Forssk.) Brummitt	Asystasia guttata	(Forssk.) Brummitt		Herb	native			family not covered		Quarré 7154	https://www.botanicalcollections.be/specimen/BR0000013109707	M. Sosef
Spermatophytes	Acanthaceae	Asystasia hedbergii Ensermu	Asystasia hedbergii	Ensermu		(Sub)Shrub	native			family not covered		Lebrun 5550	https://www.botanicalcollections.be/specimen/BR0000005829163	M. Sosef
Spermatophytes	Acanthaceae	Asystasia intrusa (Forssk.) Blume	Asystasia intrusa	(Forssk.) Blume	Asystasia gangetica subsp. micrantha (Nees) Ensermu	Herb	native			family not covered		Bamps 72	https://www.botanicalcollections.be/specimen/BR0000008519931	M. Sosef
Spermatophytes	Acanthaceae	Asystasia leptostachya Lindau	Asystasia leptostachya	Lindau	Asystasia decipiens Heine	Herb	native			family not covered		Bequaert 6581	https://www.botanicalcollections.be/specimen/BR0000008522436	M. Sosef
Spermatophytes	Acanthaceae	Asystasia mysorensis (Roth) T.Anderson	Asystasia mysorensis	(Roth) T.Anderson		Herb	native			family not covered		Lebrun 3486	https://www.botanicalcollections.be/specimen/BR0000008523044	M. Sosef
Spermatophytes	Acanthaceae	Asystasia richardsiae Ensermu	Asystasia richardsiae	Ensermu		Herb	native			family not covered		Duvigneaud 5052 Ac1 (BRLU)		M. Sosef
Spermatophytes	Acanthaceae	Asystasia trichotogyne Lindau	Asystasia trichotogyne	Lindau	Justicia biokoensis Graham	(Sub)Shrub	native			family not covered		Casier 491	https://www.botanicalcollections.be/specimen/BR0000013109349	M. Sosef
Spermatophytes	Acanthaceae	Asystasia vogeliana Benth.	Asystasia vogeliana	Benth.		Herb	native			family not covered		Breyne 2825	https://www.botanicalcollections.be/specimen/BR0000008523464	M. Sosef
Spermatophytes	Acanthaceae	Asystasia welwitschii S.Moore	Asystasia welwitschii	S.Moore		Herb	native			family not covered		Duvigneaud 3254Ac1 (BRLU)		M. Sosef
Spermatophytes	Acanthaceae	Asystasia zambiana Brummitt & Chisumpa	Asystasia zambiana	Brummitt & Chisumpa		Climber	native			family not covered		Malaisse 10987	https://www.botanicalcollections.be/specimen/BR0000006571689	M. Sosef
Spermatophytes	Acanthaceae	Avicennia germinans (L.) L.	Avicennia germinans	(L.) L.		Tree	native		Least Concern	family not covered		Bequaert 7992	https://www.botanicalcollections.be/specimen/BR0000005060788	M. Sosef
Spermatophytes	Acanthaceae	Barleria aenea I.Darbysh.	Barleria aenea	I.Darbysh.		Herb	native			family not covered		Descamps S.N.	https://www.botanicalcollections.be/specimen/BR0000005066933	M. Sosef
Spermatophytes	Acanthaceae	Barleria alata S.Moore	Barleria alata	S.Moore		Herb	native			family not covered		Vermoesen 1651	https://www.botanicalcollections.be/specimen/BR0000013125837	M. Sosef
Spermatophytes	Acanthaceae	Barleria boehmii Lindau	Barleria boehmii	Lindau		Herb	native			family not covered		Lukuesa 461	https://www.botanicalcollections.be/specimen/BR0000005066513	M. Sosef
Spermatophytes	Acanthaceae	Barleria brownii S.Moore	Barleria brownii	S.Moore		Climber	native		Least Concern	family not covered		Amsini 55	https://www.botanicalcollections.be/specimen/BR0000008524089	M. Sosef
Spermatophytes	Acanthaceae	Barleria cinerea Champl.	Barleria cinerea	Champl.		(Sub)Shrub	native	Endemic		family not covered		Duvigneaud & Timperman 2754	https://www.botanicalcollections.be/specimen/BRLU0000090021299	M. Sosef
Spermatophytes	Acanthaceae	Barleria cinnabarina Champl.	Barleria cinnabarina	Champl.		(Sub)Shrub	native	Endemic		family not covered		Pauwels 7153	https://www.botanicalcollections.be/specimen/BR0000006268442	M. Sosef
Spermatophytes	Acanthaceae	Barleria descampsii Lindau	Barleria descampsii	Lindau		Herb	native			family not covered		Descamps S.N.	https://www.botanicalcollections.be/specimen/BR0000008524676	M. Sosef
Spermatophytes	Acanthaceae	Barleria elegans S.Moore ex C.B.Clarke	Barleria elegans	S.Moore ex C.B.Clarke		(Sub)Shrub	native			family not covered		Flamigni 10651	https://www.botanicalcollections.be/specimen/BR0000005820665	M. Sosef
Spermatophytes	Acanthaceae	Barleria elliptica Benoist	Barleria elliptica	Benoist		Herb	native			family not covered		Dujardin 421	https://www.botanicalcollections.be/specimen/BR0000005524792	M. Sosef
Spermatophytes	Acanthaceae	Barleria gandhii Kottaim.	Barleria gandhii	Kottaim.	Barleria pauciflora Champl.	Herb	native			family not covered		Malaisse & Goetghebeur 283	https://www.botanicalcollections.be/specimen/BR0000006268985	M. Sosef
Spermatophytes	Acanthaceae	Barleria glutinosa Champl.	Barleria glutinosa	Champl.		Herb	native			family not covered		Kisimba & Muzinga 46	https://www.botanicalcollections.be/specimen/BR0000006493530	M. Sosef
Spermatophytes	Acanthaceae	Barleria grandicalyx Lindau	Barleria grandicalyx	Lindau		Herb	native			family not covered		Germain 6181	https://www.botanicalcollections.be/specimen/BR0000008524843	M. Sosef
Spermatophytes	Acanthaceae	Barleria grandipetala De Wild.	Barleria grandipetala	De Wild.		Herb	native			family not covered		Descamps S.N.	https://www.botanicalcollections.be/specimen/BR0000006269104	M. Sosef
Spermatophytes	Acanthaceae	Barleria kaessneri S.Moore	Barleria kaessneri	S.Moore		(Sub)Shrub	native			family not covered		de 4037	https://www.botanicalcollections.be/specimen/BR0000006268770	M. Sosef
Spermatophytes	Acanthaceae	Barleria lobelioides Champl.	Barleria lobelioides	Champl.		(Sub)Shrub	native	Endemic		family not covered		Malaisse & Goetghebeur 515	https://www.botanicalcollections.be/specimen/BR0000006268671	M. Sosef
Spermatophytes	Acanthaceae	Barleria lukafuensis De Wild.	Barleria lukafuensis	De Wild.		Herb	native	Endemic		family not covered		Verdick 588	https://www.botanicalcollections.be/specimen/BR0000006269838	M. Sosef
Spermatophytes	Acanthaceae	Barleria neurophylla C.B.Clarke	Barleria neurophylla	C.B.Clarke		Herb	native		Least Concern	family not covered		Carson s.n.	http://specimens.kew.org/herbarium/K000394434	M. Sosef
Spermatophytes	Acanthaceae	Barleria obtecta Champl.	Barleria obtecta	Champl.		(Sub)Shrub	native	Endemic		family not covered		Desenfans 663	https://www.botanicalcollections.be/specimen/BR0000005820634	M. Sosef
Spermatophytes	Acanthaceae	Barleria oenotheroides Dum.Cours.	Barleria oenotheroides	Dum.Cours.	Barleria discolor Nees	Herb	native			family not covered		Germain 7791	https://www.botanicalcollections.be/specimen/BR0000005820580	M. Sosef
Spermatophytes	Acanthaceae	Barleria pauciflora Champl.	Barleria pauciflora	Champl.		Herb	native			family not covered		Malaisse & Goetghebeur 283	https://www.botanicalcollections.be/specimen/BR0000006268985	M. Sosef
Spermatophytes	Acanthaceae	Barleria phaylopsis Milne-Redh.	Barleria phaylopsis	Milne-Redh.		Herb	native			family not covered		Verdick 561	https://www.botanicalcollections.be/specimen/BR0000006268343	M. Sosef
Spermatophytes	Acanthaceae	Barleria sceptrum-katanganum Champl.	Barleria sceptrum-katanganum	Champl.		(Sub)Shrub	native			family not covered		Quarré 6375	https://www.botanicalcollections.be/specimen/BR0000005820368	M. Sosef
Spermatophytes	Acanthaceae	Barleria velutina Champl.	Barleria velutina	Champl.		Herb	native			family not covered		Malaisse & Goetghebeur 885	https://www.botanicalcollections.be/specimen/BR0000008525000	M. Sosef
Spermatophytes	Acanthaceae	Barleria ventricosa Nees	Barleria ventricosa	Nees		(Sub)Shrub	native			family not covered		Bamps 117	https://www.botanicalcollections.be/specimen/BR0000005820535	M. Sosef
Spermatophytes	Acanthaceae	Barleria verdickii De Wild.	Barleria verdickii	De Wild.		Herb	native	Endemic		family not covered		Verdick 436	https://www.botanicalcollections.be/specimen/BR0000006269876	M. Sosef
Spermatophytes	Acanthaceae	Barleria villosa S.Moore	Barleria villosa	S.Moore		Herb	native		Least Concern	family not covered		Devred 1208	https://www.botanicalcollections.be/specimen/BR0000008396655	M. Sosef
Spermatophytes	Acanthaceae	Blepharis asteracantha C.B.Clarke	Blepharis asteracantha	C.B.Clarke		Herb	native			family not covered		Bequaert 123	https://www.botanicalcollections.be/specimen/BR0000006268893	M. Sosef
Spermatophytes	Acanthaceae	Blepharis buchneri Lindau	Blepharis buchneri	Lindau		Herb	native			family not covered		Cabra & Michel 64	https://www.botanicalcollections.be/specimen/BR0000008391346	M. Sosef
Spermatophytes	Acanthaceae	Blepharis burundiensis Vollesen	Blepharis burundiensis	Vollesen		Herb	native		Endangered	family not covered		Germain 5560	https://www.botanicalcollections.be/specimen/BR0000008525246	M. Sosef
Spermatophytes	Acanthaceae	Blepharis cuanzensis Welw. ex S.Moore	Blepharis cuanzensis	Welw. ex S.Moore		Herb	native			family not covered		Breyne 5155	https://www.botanicalcollections.be/specimen/BR0000008525628	M. Sosef
Spermatophytes	Acanthaceae	Blepharis duvigneaudii Vollesen	Blepharis duvigneaudii	Vollesen		Herb	native	Endemic		family not covered		Duvigneaud 3695AC	https://www.botanicalcollections.be/specimen/BRLU0000090021374	M. Sosef
Spermatophytes	Acanthaceae	Blepharis glumacea S.Moore	Blepharis glumacea	S.Moore		Herb	native			family not covered		Bequaert 301	https://www.botanicalcollections.be/specimen/BR0000008525529	M. Sosef
Spermatophytes	Acanthaceae	Blepharis inflata Vollesen	Blepharis inflata	Vollesen		Herb	native			family not covered		Malaisse 11003	https://www.botanicalcollections.be/specimen/BR0000006571825	M. Sosef
Spermatophytes	Acanthaceae	Blepharis integrifolia (L.f.) E.Mey. & Drège ex Schinz	Blepharis integrifolia	(L.f.) E.Mey. & Drège ex Schinz		Herb	native			family not covered		Bamps 3132	https://www.botanicalcollections.be/specimen/BR0000008525383	M. Sosef
Spermatophytes	Acanthaceae	Blepharis katangensis De Wild.	Blepharis katangensis	De Wild.		Herb	native			family not covered		Verdick 438	https://www.botanicalcollections.be/specimen/BR0000008396303	M. Sosef
Spermatophytes	Acanthaceae	Blepharis maderaspatensis (L.) B.Heyne ex Roth	Blepharis maderaspatensis	(L.) B.Heyne ex Roth		Herb	native			family not covered		Bequaert 226	https://www.botanicalcollections.be/specimen/BR0000008395948	M. Sosef
Spermatophytes	Acanthaceae	Blepharis menocotyle Milne-Redh.	Blepharis menocotyle	Milne-Redh.		Herb	native			family not covered		Detilleux 897	https://www.botanicalcollections.be/specimen/BR0000008390769	M. Sosef
Spermatophytes	Acanthaceae	Blepharis montana Vollesen	Blepharis montana	Vollesen		Herb	native	Endemic		family not covered		Dubois 1203	https://www.botanicalcollections.be/specimen/BR0000005833610	M. Sosef
Spermatophytes	Acanthaceae	Blepharis stuhlmannii Lindau	Blepharis stuhlmannii	Lindau	Blepharis cristata S.Moore	Herb	native			family not covered		Malaisse 11104	https://www.botanicalcollections.be/specimen/BR0000008397485	M. Sosef
Spermatophytes	Acanthaceae	Blepharis tanganyikensis (Napper) Vollesen	Blepharis tanganyikensis	(Napper) Vollesen		Herb	native			family not covered		de 6643	https://www.botanicalcollections.be/specimen/BR0000005835034	M. Sosef
Spermatophytes	Acanthaceae	Blepharis tenuiramea S.Moore	Blepharis tenuiramea	S.Moore		Herb	native			family not covered		Lisowski 82368	https://amunatcoll.pl/taxonDB/details/POZG-V-0012401	M. Sosef
Spermatophytes	Acanthaceae	Brachystephanus africanus S.Moore	Brachystephanus africanus	S.Moore	Brachystephanus bequaertii De Wild.	Herb	native			family not covered		Bequaert 6374	https://www.botanicalcollections.be/specimen/BR0000008396808	M. Sosef
Spermatophytes	Acanthaceae	Brachystephanus calostachyus Champl.	Brachystephanus calostachyus	Champl.		Herb	native			family not covered		Schmitz 5155	https://www.botanicalcollections.be/specimen/BR0000006499532	M. Sosef
Spermatophytes	Acanthaceae	Brachystephanus coeruleus S.Moore	Brachystephanus coeruleus	S.Moore		Herb	native		Near Threatened	family not covered		Humbert 8221	https://www.botanicalcollections.be/specimen/BR0000006571139	M. Sosef
Spermatophytes	Acanthaceae	Brachystephanus congensis Champl.	Brachystephanus congensis	Champl.		Herb	native			family not covered		Pauwels 3536	https://www.botanicalcollections.be/specimen/BR0000009859265	M. Sosef
Spermatophytes	Acanthaceae	Brachystephanus glaberrimus Champl.	Brachystephanus glaberrimus	Champl.		Herb	native		Vulnerable	family not covered		Humbert 8306	https://www.botanicalcollections.be/specimen/BR0000008528001	M. Sosef
Spermatophytes	Acanthaceae	Brachystephanus holstii Lindau	Brachystephanus holstii	Lindau		(Sub)Shrub	native		Least Concern	family not covered		Christiaensen 178	https://www.botanicalcollections.be/specimen/BR0000006823603	M. Sosef
Spermatophytes	Acanthaceae	Brachystephanus jaundensis Lindau	Brachystephanus jaundensis	Lindau	Brachystephanus nemoralis S.Moore	Herb	native		Least Concern	family not covered		Achten 644	https://www.botanicalcollections.be/specimen/BR0000006824259	M. Sosef
Spermatophytes	Acanthaceae	Brachystephanus montifuga (Milne-Redh.) Champl.	Brachystephanus montifuga	(Milne-Redh.) Champl.		Herb	native			family not covered		Quarré 2610	https://www.botanicalcollections.be/specimen/BR0000006813000	M. Sosef
Spermatophytes	Acanthaceae	Brachystephanus myrmecophilus Champl.	Brachystephanus myrmecophilus	Champl.		Climber	native	Endemic		family not covered		Troupin 3014	https://www.botanicalcollections.be/specimen/BR0000006493844	M. Sosef
Spermatophytes	Acanthaceae	Brachystephanus roseus Champl.	Brachystephanus roseus	Champl.		Herb	native		Endangered	family not covered		Léonard 2364	https://www.botanicalcollections.be/specimen/BR0000006915452	M. Sosef
Spermatophytes	Acanthaceae	Brillantaisia cicatricosa Lindau	Brillantaisia cicatricosa	Lindau	Brillantaisia kirungae Lindau, Brillantaisia ulugurica Lindau	Herb	native			family not covered		Bamps 2833	https://www.botanicalcollections.be/specimen/BR0000005880140	M. Sosef
Spermatophytes	Acanthaceae	Brillantaisia lamium (Nees) Benth.	Brillantaisia lamium	(Nees) Benth.	Brillantaisia eminii Lindau	Herb	native		Least Concern	family not covered		Achten 524	https://www.botanicalcollections.be/specimen/BR0000008526021	M. Sosef
Spermatophytes	Acanthaceae	Brillantaisia madagascariensis T.Anderson ex Lindau	Brillantaisia madagascariensis	T.Anderson ex Lindau		Herb	native			family not covered		Devred 516	https://www.botanicalcollections.be/specimen/BR0000008528247	M. Sosef
Spermatophytes	Acanthaceae	Brillantaisia owariensis P.Beauv.	Brillantaisia owariensis	P.Beauv.	Brillantaisia patula T.Anderson, Brillantaisia nyanzarum Burkill	Herb	native		Least Concern	family not covered		Compère 403	https://www.botanicalcollections.be/specimen/BR0000006029258	M. Sosef
Spermatophytes	Acanthaceae	Brillantaisia pubescens T.Anderson ex Oliv.	Brillantaisia pubescens	T.Anderson ex Oliv.		Herb	native			family not covered		Bequaert 154	https://www.botanicalcollections.be/specimen/BR0000005891146	M. Sosef
Spermatophytes	Acanthaceae	Brillantaisia vogeliana (Nees) Benth.	Brillantaisia vogeliana	(Nees) Benth.		Herb	native			family not covered		Devred 3429	https://www.botanicalcollections.be/specimen/BR0000006027179	M. Sosef
Spermatophytes	Acanthaceae	Chlamydocardia buettneri Lindau	Chlamydocardia buettneri	Lindau		Herb	native			family not covered		Bequaert 1780	https://www.botanicalcollections.be/specimen/BR0000005891450	M. Sosef
Spermatophytes	Acanthaceae	Chlamydocardia subrhomboidea Lindau	Chlamydocardia subrhomboidea	Lindau		(Sub)Shrub	native		Endangered	family not covered		Lebrun 2048	https://www.botanicalcollections.be/specimen/BR0000005882632	M. Sosef
Spermatophytes	Acanthaceae	Crabbea kaessneri S.Moore	Crabbea kaessneri	S.Moore		Herb	native			family not covered		Bamps & Malaisse 8068	https://www.botanicalcollections.be/specimen/BR0000006026998	M. Sosef
Spermatophytes	Acanthaceae	Crabbea velutina S.Moore	Crabbea velutina	S.Moore		Herb	native			family not covered		Germain 6342	https://www.botanicalcollections.be/specimen/BR0000005891566	M. Sosef
Spermatophytes	Acanthaceae	Crabbea zambiana Vollesen	Crabbea zambiana	Vollesen		Herb	native			family not covered		de 5149	https://www.botanicalcollections.be/specimen/BR0000005620531	M. Sosef
Spermatophytes	Acanthaceae	Crossandra infundibuliformis (L.) Nees	Crossandra infundibuliformis	(L.) Nees		Herb	native		Least Concern	family not covered		Germain 5530	https://www.botanicalcollections.be/specimen/BR0000006027377	M. Sosef
Spermatophytes	Acanthaceae	Crossandra nilotica Oliv.	Crossandra nilotica	Oliv.		Herb	native			family not covered		Callens 1199	https://www.botanicalcollections.be/specimen/BR0000006027520	M. Sosef
Spermatophytes	Acanthaceae	Crossandra subacaulis C.B.Clarke	Crossandra subacaulis	C.B.Clarke		Herb	native			family not covered		De 1079	https://www.botanicalcollections.be/specimen/BR0000005890668	M. Sosef
Spermatophytes	Acanthaceae	Crossandrella dusenii (Lindau) S.Moore	Crossandrella dusenii	(Lindau) S.Moore		Herb	native		Least Concern	family not covered		Bequaert 2638	https://www.botanicalcollections.be/specimen/BR0000006029081	M. Sosef
Spermatophytes	Acanthaceae	Cryptacanthus virens (Nees) I.Darbysh. & Kiel	Cryptacanthus virens	(Nees) I.Darbysh. & Kiel	Rhinacanthus virens (Nees) Milne-Redh.	Herb	native			family not covered		Bequaert 6797	https://www.botanicalcollections.be/specimen/BR0000008514301	M. Sosef
Spermatophytes	Acanthaceae	Dianthera secunda (Lam.) Griseb.	Dianthera secunda	(Lam.) Griseb.	Justicia secunda Lam.	(Sub)Shrub	introduced			family not covered		Pauwels 8432	https://www.botanicalcollections.be/specimen/BR0000009378292	M. Sosef
Spermatophytes	Acanthaceae	Dicliptera alternans Lindau	Dicliptera alternans	Lindau		Herb	native		Vulnerable	family not covered		Bequaert 1874	https://www.botanicalcollections.be/specimen/BR0000005891245	M. Sosef
Spermatophytes	Acanthaceae	Dicliptera betonicoides S.Moore	Dicliptera betonicoides	S.Moore		Herb	native			family not covered		Malaisse, Kisimba & Saad 536	https://www.botanicalcollections.be/specimen/BR0000009613256	M. Sosef
Spermatophytes	Acanthaceae	Dicliptera capitata Milne-Redh.	Dicliptera capitata	Milne-Redh.		Herb	native			family not covered		Brynaert 493	https://www.botanicalcollections.be/specimen/BR0000006029142	M. Sosef
Spermatophytes	Acanthaceae	Dicliptera carvalhoi Lindau	Dicliptera carvalhoi	Lindau	Dicliptera nemorum Milne-Redh., Dicliptera rogersii Turrili	Herb	native			family not covered		Taton 815	https://www.botanicalcollections.be/specimen/BR0000019117317	M. Sosef
Spermatophytes	Acanthaceae	Dicliptera elliotii C.B.Clarke	Dicliptera elliotii	C.B.Clarke	Dicliptera silvicola LINDAU	Herb	native		Least Concern	family not covered		Goossens 1108	https://www.botanicalcollections.be/specimen/BR0000008533821	M. Sosef
Spermatophytes	Acanthaceae	Dicliptera hensii Lindau	Dicliptera hensii	Lindau		Herb	native			family not covered		Hens B53	https://www.botanicalcollections.be/specimen/BR0000006268435	M. Sosef
Spermatophytes	Acanthaceae	Dicliptera heterostegia C.Presl	Dicliptera heterostegia	C.Presl		Herb	native			family not covered		Lebrun 8025	https://www.botanicalcollections.be/specimen/BR0000006573263	M. Sosef
Spermatophytes	Acanthaceae	Dicliptera katangensis De Wild.	Dicliptera katangensis	De Wild.		Herb	native	Endemic		family not covered		Verdick 440	https://www.botanicalcollections.be/specimen/BR0000008991157	M. Sosef
Spermatophytes	Acanthaceae	Dicliptera laxata C.B.Clarke	Dicliptera laxata	C.B.Clarke	Dicliptera humbertii Mildbr.	Herb	native			family not covered		Bashonga 211	https://www.botanicalcollections.be/specimen/BR0000013126957	M. Sosef
Spermatophytes	Acanthaceae	Dicliptera maculata Nees	Dicliptera maculata	Nees	Dicliptera wittei Mildbr.	Herb	native			family not covered		Dujardin 400	https://www.botanicalcollections.be/specimen/BR0000008534521	M. Sosef
Spermatophytes	Acanthaceae	Dicliptera melleri Rolfe	Dicliptera melleri	Rolfe		Herb	native			family not covered		Becquet 82	https://www.botanicalcollections.be/specimen/BR0000005893041	M. Sosef
Spermatophytes	Acanthaceae	Dicliptera paniculata (Forssk.) I.Darbysh.	Dicliptera paniculata	(Forssk.) I.Darbysh.	Peristrophe paniculata (Forssk.) Brummitt, Peristrophe dewevrei De Wild. & T.Durand	Herb	native			family not covered		Robyns 3989	https://www.botanicalcollections.be/specimen/BR0000008611185	M. Sosef
Spermatophytes	Acanthaceae	Dicliptera pumila (Lindau) Dandy ex Brenan	Dicliptera pumila	(Lindau) Dandy ex Brenan		Herb	native			family not covered		Bamps 112	https://www.botanicalcollections.be/specimen/BR0000005882304	M. Sosef
Spermatophytes	Acanthaceae	Dicliptera verticillata (Forssk.) C.Chr.	Dicliptera verticillata	(Forssk.) C.Chr.	Dicliptera spinulosa K.Balkwill	Herb	native			family not covered		Bequaert 153	https://www.botanicalcollections.be/specimen/BR0000008533531	M. Sosef
Spermatophytes	Acanthaceae	Dischistocalyx thunbergiiflora (T.Anders.) Benth. ex C.B.Clarke	Dischistocalyx thunbergiiflora	(T.Anders.) Benth. ex C.B.Clarke		(Sub)Shrub	native			family not covered		Vanderyst 9828	https://www.botanicalcollections.be/specimen/BR0000005886463	M. Sosef
Spermatophytes	Acanthaceae	Duosperma clarae Champl.	Duosperma clarae	Champl.		(Sub)Shrub	native	Endemic		family not covered		Schaijes 4434	https://www.botanicalcollections.be/specimen/BR0000009269354	M. Sosef
Spermatophytes	Acanthaceae	Duosperma densiflorum (C.B.Clarke) Brummitt	Duosperma densiflorum	(C.B.Clarke) Brummitt		(Sub)Shrub	native			family not covered		De 62	https://www.botanicalcollections.be/specimen/BR0000005889563	M. Sosef
Spermatophytes	Acanthaceae	Duosperma fimbriatum Brummitt	Duosperma fimbriatum	Brummitt		Herb	native			family not covered		Malaisse 14134	https://www.botanicalcollections.be/specimen/BR0000006571979	M. Sosef
Spermatophytes	Acanthaceae	Duosperma kaessneri (S.Moore) Vollesen & I.Darbysh.	Duosperma kaessneri	(S.Moore) Vollesen & I.Darbysh.		(Sub)Shrub	native			family not covered		Lukuesa 973	https://www.botanicalcollections.be/specimen/BR0000006571511	M. Sosef
Spermatophytes	Acanthaceae	Duosperma nudantherum (C.B.Clarke) Brummitt	Duosperma nudantherum	(C.B.Clarke) Brummitt		(Sub)Shrub	native			family not covered		Quarré 5216	https://www.botanicalcollections.be/specimen/BR0000006571184	M. Sosef
Spermatophytes	Acanthaceae	Duosperma quadrangulare (Klotzsch) Brummitt	Duosperma quadrangulare	(Klotzsch) Brummitt		Herb	native			family not covered		Brédo 2754	https://www.botanicalcollections.be/specimen/BR0000005891207	M. Sosef
Spermatophytes	Acanthaceae	Duvernoia verdickii De Wild.	Duvernoia verdickii	De Wild.		(Sub)Shrub	native	Endemic		family not covered		Verdick 484	https://www.botanicalcollections.be/specimen/BR0000006493868	M. Sosef
Spermatophytes	Acanthaceae	Dyschoriste multicaulis (Hochst. ex A.Rich.) Kuntze	Dyschoriste multicaulis	(Hochst. ex A.Rich.) Kuntze	Dyschoriste clinopodioides Mildbr.	Herb	native			family not covered		Claessens 1388	https://www.botanicalcollections.be/specimen/BR0000008533364	M. Sosef
Spermatophytes	Acanthaceae	Dyschoriste mutica (S.Moore) C.B.Clarke	Dyschoriste mutica	(S.Moore) C.B.Clarke		Herb	native			family not covered		Robyns 1513	https://www.botanicalcollections.be/specimen/BR0000006571313	M. Sosef
Spermatophytes	Acanthaceae	Dyschoriste nagchana (Nees) Bennet	Dyschoriste nagchana	(Nees) Bennet	Dyschoriste perrottetii (Nees) Kuntze	Herb	native			family not covered		Pauwels 21	https://www.botanicalcollections.be/specimen/BR0000008533661	M. Sosef
Spermatophytes	Acanthaceae	Dyschoriste radicans Nees	Dyschoriste radicans	Nees		Herb	native			family not covered		Bequaert 5344	https://www.botanicalcollections.be/specimen/BR0000008541741	M. Sosef
Spermatophytes	Acanthaceae	Dyschoriste tanganyikensis C.B.Clarke	Dyschoriste tanganyikensis	C.B.Clarke		Herb	native			family not covered		Brédo 3386	https://www.botanicalcollections.be/specimen/BR0000005882335	M. Sosef
Spermatophytes	Acanthaceae	Dyschoriste trichocalyx (Oliv.) Lindau	Dyschoriste trichocalyx	(Oliv.) Lindau	Dyschoriste verticillaris (T.Anderson ex Oliv.) C.B.Clarke, Hygrophila quadrangularis De Wild., Hygrophila ringoetii De Wild.	Herb	native			family not covered		Bequaert 3417	https://www.botanicalcollections.be/specimen/BR0000008549846	M. Sosef
Spermatophytes	Acanthaceae	Dyschoriste zambiana Vollesen	Dyschoriste zambiana	Vollesen		Herb	native			family not covered		Schmitz 1769	https://www.botanicalcollections.be/specimen/BR0000013139933	M. Sosef
Spermatophytes	Acanthaceae	Elytraria acaulis (L.f.) Lindau	Elytraria acaulis	(L.f.) Lindau		Herb	native			family not covered		van 1289	https://www.botanicalcollections.be/specimen/BR0000008548825	M. Sosef
Spermatophytes	Acanthaceae	Elytraria marginata Vahl	Elytraria marginata	Vahl		Herb	native			family not covered		De 25	https://www.botanicalcollections.be/specimen/BR0000013111700	M. Sosef
Spermatophytes	Acanthaceae	Eremomastax speciosa (Hochst.) Cufod.	Eremomastax speciosa	(Hochst.) Cufod.	Eremomastax polysperma (Benth.) Dandy	Herb	native			family not covered		Breyne 5238	https://www.botanicalcollections.be/specimen/BR0000008545916	M. Sosef
Spermatophytes	Acanthaceae	Hygrophila abyssinica (Hochst. ex Nees) T.Anderson	Hygrophila abyssinica	(Hochst. ex Nees) T.Anderson		Herb	native		Least Concern	family not covered		Quarré 4695	https://www.botanicalcollections.be/specimen/BR0000008539892	M. Sosef
Spermatophytes	Acanthaceae	Hygrophila acinos (S.Moore) Heine	Hygrophila acinos	(S.Moore) Heine		Herb	native			family not covered		Bequaert 199	https://www.botanicalcollections.be/specimen/BR0000008543806	M. Sosef
Spermatophytes	Acanthaceae	Hygrophila auriculata (Schumach.) Heine	Hygrophila auriculata	(Schumach.) Heine	Hygrophila schulli M.R.Almeida & S.M.Almeida, Asteracantha longifolia (L.) Nees	Herb	native		Least Concern	family not covered		Bequaert 1250	https://www.botanicalcollections.be/specimen/BR0000008542267	M. Sosef
Spermatophytes	Acanthaceae	Hygrophila cataractae S.Moore	Hygrophila cataractae	S.Moore		Herb	native			family not covered		Breyne 3700	https://www.botanicalcollections.be/specimen/BR0000008541697	M. Sosef
Spermatophytes	Acanthaceae	Hygrophila didynama (Lindau) Heine	Hygrophila didynama	(Lindau) Heine		Herb	native			family not covered		Gillet 2703	https://www.botanicalcollections.be/specimen/BR0000008543721	M. Sosef
Spermatophytes	Acanthaceae	Hygrophila gracillima (Schinz) Burkill	Hygrophila gracillima	(Schinz) Burkill		Herb	native			family not covered		Vanderyst 11853	https://www.botanicalcollections.be/specimen/BR0000008544087	M. Sosef
Spermatophytes	Acanthaceae	Hygrophila katangensis De Wild.	Hygrophila katangensis	De Wild.		Herb	native			family not covered		Verdick S.N.	https://www.botanicalcollections.be/specimen/BR0000006269548	M. Sosef
Spermatophytes	Acanthaceae	Hygrophila pobeguinii Benoist	Hygrophila pobeguinii	Benoist		Herb	native		Least Concern	family not covered		Gillet 2569	https://www.botanicalcollections.be/specimen/BR0000008543509	M. Sosef
Spermatophytes	Acanthaceae	Hygrophila spiciformis Lindau	Hygrophila spiciformis	Lindau		Herb	native			family not covered		Troupin 364	https://www.botanicalcollections.be/specimen/BR0000008543400	M. Sosef
Spermatophytes	Acanthaceae	Hygrophila uliginosa S.Moore	Hygrophila uliginosa	S.Moore	Hygrophila thonneri De Wild.	Herb	native		Least Concern	family not covered		Gérard 2110	https://www.botanicalcollections.be/specimen/BR0000008545572	M. Sosef
Spermatophytes	Acanthaceae	Hypoestes aristata (Vahl) Sol. ex Roem. & Schult.	Hypoestes aristata	(Vahl) Sol. ex Roem. & Schult.	Dicliptera verticillaris (L.f.) Juss., Hypoestes verticillaris (L.f.) Sol. ex Roem. & Schult.	Herb	native		Least Concern	family not covered		de 9656	https://www.botanicalcollections.be/specimen/BR0000008546302	M. Sosef
Spermatophytes	Acanthaceae	Hypoestes cancellata Nees	Hypoestes cancellata	Nees		Herb	native			family not covered		Devred 3389	https://www.botanicalcollections.be/specimen/BR0000008543448	M. Sosef
Spermatophytes	Acanthaceae	Hypoestes forskaolii (Vahl) R.Br.	Hypoestes forskaolii	(Vahl) R.Br.		Herb	native			family not covered		Bequaert 7928	https://www.botanicalcollections.be/specimen/BR0000008541239	M. Sosef
Spermatophytes	Acanthaceae	Hypoestes strobilifera S.Moore	Hypoestes strobilifera	S.Moore		Herb	native			family not covered		De 220	https://www.botanicalcollections.be/specimen/BR0000005917280	M. Sosef
Spermatophytes	Acanthaceae	Hypoestes triflora (Forssk.) Roem. & Schult.	Hypoestes triflora	(Forssk.) Roem. & Schult.	Hypoestes consanguinea Lindau	Herb	native			family not covered		Bequaert 1904	https://www.botanicalcollections.be/specimen/BR0000008536044	M. Sosef
Spermatophytes	Acanthaceae	Isoglossa cataractarum Brummitt & Feika	Isoglossa cataractarum	Brummitt & Feika	Isoglossa pyrophora Champl., ined.	(Sub)Shrub	native			family not covered		de 6473	https://www.botanicalcollections.be/specimen/BR0000006498900	M. Sosef
Spermatophytes	Acanthaceae	Isoglossa cyclophylla Mildbr.	Isoglossa cyclophylla	Mildbr.		(Sub)Shrub	native			family not covered		Humbert 7652	https://www.botanicalcollections.be/specimen/BR0000008537089	M. Sosef
Spermatophytes	Acanthaceae	Isoglossa eylesii (S.Moore) Brummitt	Isoglossa eylesii	(S.Moore) Brummitt		(Sub)Shrub	native			family not covered		Hoffmann 899	https://www.botanicalcollections.be/specimen/BR0000006589202	M. Sosef
Spermatophytes	Acanthaceae	Isoglossa gregorii (S.Moore) Lindau	Isoglossa gregorii	(S.Moore) Lindau		Herb	native			family not covered		Bamps 8	https://www.botanicalcollections.be/specimen/BR0000008537256	M. Sosef
Spermatophytes	Acanthaceae	Isoglossa humbertii Mildbr.	Isoglossa humbertii	Mildbr.		(Sub)Shrub	native			family not covered		Humbert 7445	https://www.botanicalcollections.be/specimen/BR0000006273507	M. Sosef
Spermatophytes	Acanthaceae	Isoglossa laxiflora Lindau	Isoglossa laxiflora	Lindau		(Sub)Shrub	native		Least Concern	family not covered		Mildbraed 1560	https://www.botanicalcollections.be/specimen/BR0000008536259	M. Sosef
Spermatophytes	Acanthaceae	Isoglossa membranacea C.B.Clarke	Isoglossa membranacea	C.B.Clarke		Herb	native			family not covered		Bequaert 4109	https://www.botanicalcollections.be/specimen/BR0000005953721	M. Sosef
Spermatophytes	Acanthaceae	Isoglossa punctata (Vahl) Brummitt & J.R.I.Wood	Isoglossa punctata	(Vahl) Brummitt & J.R.I.Wood	Isoglossa runssorica Lindau	Herb	native		Least Concern	family not covered		de 7892	https://www.botanicalcollections.be/specimen/BR0000008538437	M. Sosef
Spermatophytes	Acanthaceae	Isoglossa rubescens Lindau	Isoglossa rubescens	Lindau		Herb	native		Least Concern	family not covered		Bequaert 3631	https://www.botanicalcollections.be/specimen/BR0000008537188	M. Sosef
Spermatophytes	Acanthaceae	Isoglossa vulcanicola Mildbr.	Isoglossa vulcanicola	Mildbr.		(Sub)Shrub	native		Near Threatened	family not covered		de 1687	https://www.botanicalcollections.be/specimen/BR0000008537942	M. Sosef
Spermatophytes	Acanthaceae	Justicia abscondita Champl.	Justicia abscondita	Champl.		Herb	native		Vulnerable	family not covered		De 67	https://www.botanicalcollections.be/specimen/BR0000008592248	M. Sosef
Spermatophytes	Acanthaceae	Justicia alchorneeticola Champl.	Justicia alchorneeticola	Champl.		Herb	native	Endemic		family not covered		Pauwels 6596	https://www.botanicalcollections.be/specimen/BR0000006293093	M. Sosef
Spermatophytes	Acanthaceae	Justicia amanda Hedrén	Justicia amanda	Hedrén		Herb	native		Vulnerable	family not covered		Léonard 4072	https://www.botanicalcollections.be/specimen/BR0000008537577	M. Sosef
Spermatophytes	Acanthaceae	Justicia anagalloides (Nees) T.Anderson	Justicia anagalloides	(Nees) T.Anderson		Herb	native			family not covered		Germain 6533	https://www.botanicalcollections.be/specimen/BR0000008536952	M. Sosef
Spermatophytes	Acanthaceae	Justicia anselliana (Nees) T.Anderson	Justicia anselliana	(Nees) T.Anderson		Herb	native			family not covered		Gillet 2617	https://www.botanicalcollections.be/specimen/BR0000008537287	M. Sosef
Spermatophytes	Acanthaceae	Justicia bequaertii De Wild.	Justicia bequaertii	De Wild.	Monechma praecox Milne-Redh.	Herb	native			family not covered		Bequaert 108	https://www.botanicalcollections.be/specimen/BR0000008536556	M. Sosef
Spermatophytes	Acanthaceae	Justicia bolomboensis De Wild.	Justicia bolomboensis	De Wild.	Adhatoda bolomboensis (De Wild.) Heine, Justicia mogandjoensis De Wild.	Herb	native		Data Deficient	family not covered		Bruneel S.N.	https://www.botanicalcollections.be/specimen/BR0000008534545	M. Sosef
Spermatophytes	Acanthaceae	Justicia bruneelii De Wild.	Justicia bruneelii	De Wild.		Herb	native	Endemic		family not covered		Bruneel 23	https://www.botanicalcollections.be/specimen/BR0000008561466	M. Sosef
Spermatophytes	Acanthaceae	Justicia buchholzii (Lindau) I.Darbysh.	Justicia buchholzii	(Lindau) I.Darbysh.		Climber	native			family not covered		Breyne 3432	https://www.botanicalcollections.be/specimen/BR0000008534798	M. Sosef
Spermatophytes	Acanthaceae	Justicia catenula Champl.	Justicia catenula	Champl.		Herb	native	Endemic		family not covered		Vanderyst 23188	https://www.botanicalcollections.be/specimen/BR0000008535795	M. Sosef
Spermatophytes	Acanthaceae	Justicia claessensii De Wild.	Justicia claessensii	De Wild.		Climber	native			family not covered		Claessens 643	https://www.botanicalcollections.be/specimen/BR0000006269159	M. Sosef
Spermatophytes	Acanthaceae	Justicia dalaensis Benoist	Justicia dalaensis	Benoist		Herb	native			family not covered		Pauwels 7262	https://www.botanicalcollections.be/specimen/BR0000008535306	M. Sosef
Spermatophytes	Acanthaceae	Justicia diclipteroides Lindau	Justicia diclipteroides	Lindau		Herb	native			family not covered		Humbert 7358	https://www.botanicalcollections.be/specimen/BR0000008535368	M. Sosef
Spermatophytes	Acanthaceae	Justicia elegantula S.Moore	Justicia elegantula	S.Moore		Herb	native			family not covered		de 2961	https://www.botanicalcollections.be/specimen/BR0000008562470	M. Sosef
Spermatophytes	Acanthaceae	Justicia engleriana Lindau	Justicia engleriana	Lindau		(Sub)Shrub	native			family not covered		Liben 2970	https://www.botanicalcollections.be/specimen/BR0000008564900	M. Sosef
Spermatophytes	Acanthaceae	Justicia exigua S.Moore	Justicia exigua	S.Moore		Herb	native			family not covered		Brédo 1598	https://www.botanicalcollections.be/specimen/BR0000008589644	M. Sosef
Spermatophytes	Acanthaceae	Justicia extensa T.Anderson	Justicia extensa	T.Anderson		Herb	native			family not covered		Corbisier-Baland 1434	https://www.botanicalcollections.be/specimen/BR0000008564863	M. Sosef
Spermatophytes	Acanthaceae	Justicia flava (Forssk.) Vahl	Justicia flava	(Forssk.) Vahl		Herb	native			family not covered		Bequaert 4092	https://www.botanicalcollections.be/specimen/BR0000008563842	M. Sosef
Spermatophytes	Acanthaceae	Justicia gladiatotheca Champl.	Justicia gladiatotheca	Champl.		Herb	native	Endemic		family not covered		Duvigneaud & Timperman 2729	https://www.botanicalcollections.be/specimen/BR0000009161948	M. Sosef
Spermatophytes	Acanthaceae	Justicia heterocarpa T.Anderson	Justicia heterocarpa	T.Anderson		Herb	native			family not covered		De 1427	https://www.botanicalcollections.be/specimen/BR0000008568137	M. Sosef
Spermatophytes	Acanthaceae	Justicia insularis T.Anderson	Justicia insularis	T.Anderson		Herb	native			family not covered		Breyne 2692	https://www.botanicalcollections.be/specimen/BR0000008568533	M. Sosef
Spermatophytes	Acanthaceae	Justicia irumuensis (Lindau) Bamps & Champl.	Justicia irumuensis	(Lindau) Bamps & Champl.		(Sub)Shrub	native	Endemic		family not covered		Mildbraed 2820	https://www.botanicalcollections.be/specimen/BR0000012184842	M. Sosef
Spermatophytes	Acanthaceae	Justicia ladanoides Lam.	Justicia ladanoides	Lam.		Herb	native			family not covered		Blomme 82	https://www.botanicalcollections.be/specimen/BR0000012184644	M. Sosef
Spermatophytes	Acanthaceae	Justicia laxa T.Anderson	Justicia laxa	T.Anderson		Herb	native			family not covered		Bamps 418	https://www.botanicalcollections.be/specimen/BR0000008590640	M. Sosef
Spermatophytes	Acanthaceae	Justicia lenticellata Champl.	Justicia lenticellata	Champl.		(Sub)Shrub	native			family not covered		de 5615	https://www.botanicalcollections.be/specimen/BR0000008587091	M. Sosef
Spermatophytes	Acanthaceae	Justicia linearispica C.B.Clarke	Justicia linearispica	C.B.Clarke		Herb	native			family not covered		Mortelmans 48	https://www.botanicalcollections.be/specimen/BR0000008586193	M. Sosef
Spermatophytes	Acanthaceae	Justicia lithospermoides Lindau	Justicia lithospermoides	Lindau		Herb	native			family not covered		Malaisse 6065	https://www.botanicalcollections.be/specimen/BR0000008587275	M. Sosef
Spermatophytes	Acanthaceae	Justicia lovoiensis Champl.	Justicia lovoiensis	Champl.		Herb	native	Endemic		family not covered		Quarré 3045	https://www.botanicalcollections.be/specimen/BR0000013114442	M. Sosef
Spermatophytes	Acanthaceae	Justicia mariae Hedrén	Justicia mariae	Hedrén		Herb	native			family not covered		Malaisse, Kisimba & Saad 255	https://www.botanicalcollections.be/specimen/BR0000013114640	M. Sosef
Spermatophytes	Acanthaceae	Justicia matammensis (Schweinf.) Oliv.	Justicia matammensis	(Schweinf.) Oliv.		Herb	native			family not covered		Lejoly 1242	https://www.botanicalcollections.be/specimen/BR0000008586766	M. Sosef
Spermatophytes	Acanthaceae	Justicia maxima S.Moore	Justicia maxima	S.Moore		(Sub)Shrub	native		Least Concern	family not covered		Compère 335	https://www.botanicalcollections.be/specimen/BR0000008561473	M. Sosef
Spermatophytes	Acanthaceae	Justicia mendoncae Benoist	Justicia mendoncae	Benoist		Herb	native			family not covered		Overlaet 683	https://www.botanicalcollections.be/specimen/BR0000008587992	M. Sosef
Spermatophytes	Acanthaceae	Justicia metallorum P.A.Duvign.	Justicia metallorum	P.A.Duvign.		Herb	native	Endemic		family not covered		Duvigneaud & Timperman 2047(A)	https://www.botanicalcollections.be/specimen/BRLU0000090020957	M. Sosef
Spermatophytes	Acanthaceae	Justicia mollugo C.B.Clarke	Justicia mollugo	C.B.Clarke		Herb	native			family not covered		Bequaert 230	https://www.botanicalcollections.be/specimen/BR0000008587985	M. Sosef
Spermatophytes	Acanthaceae	Justicia nanofrutex Champl.	Justicia nanofrutex	Champl.		(Sub)Shrub	native	Endemic		family not covered		de 3785	https://www.botanicalcollections.be/specimen/BR0000009888173	M. Sosef
Spermatophytes	Acanthaceae	Justicia nuttii C.B.Clarke	Justicia nuttii	C.B.Clarke		Herb	native			family not covered		de 3175	https://www.botanicalcollections.be/specimen/BR0000008587855	M. Sosef
Spermatophytes	Acanthaceae	Justicia nyassana Lindau	Justicia nyassana	Lindau		Herb	native			family not covered		Overlaet 1159	https://www.botanicalcollections.be/specimen/BR0000008587480	M. Sosef
Spermatophytes	Acanthaceae	Justicia pedemontana Champl.	Justicia pedemontana	Champl.		(Sub)Shrub	native	Endemic		family not covered		Gutzwiller 2840	https://www.botanicalcollections.be/specimen/BR0000008587930	M. Sosef
Spermatophytes	Acanthaceae	Justicia phlomoides Mildbr.	Justicia phlomoides	Mildbr.		Herb	native	Endemic		family not covered		Jurion 83	https://www.botanicalcollections.be/specimen/BR0000008588524	M. Sosef
Spermatophytes	Acanthaceae	Justicia phyllostachys C.B.Clarke	Justicia phyllostachys	C.B.Clarke		Herb	native			family not covered		Quarré 1318	https://www.botanicalcollections.be/specimen/BR0000008587336	M. Sosef
Spermatophytes	Acanthaceae	Justicia pinguior C.B.Clarke	Justicia pinguior	C.B.Clarke	Justicia scaettae Mildbr.	Herb	native			family not covered		Lebrun 3676	https://www.botanicalcollections.be/specimen/BR0000008587237	M. Sosef
Spermatophytes	Acanthaceae	Justicia pynaertii De Wild.	Justicia pynaertii	De Wild.		Herb	native	Endemic		family not covered		Pynaert 56	https://www.botanicalcollections.be/specimen/BR0000008587268	M. Sosef
Spermatophytes	Acanthaceae	Justicia richardsiae Hedrén	Justicia richardsiae	Hedrén		Herb	native			family not covered		Hurner 56	https://www.botanicalcollections.be/specimen/BR0000013350925	M. Sosef
Spermatophytes	Acanthaceae	Justicia ruwenzoriensis C.B.Clarke	Justicia ruwenzoriensis	C.B.Clarke		Herb	native			family not covered		de 5888	https://www.botanicalcollections.be/specimen/BR0000008592057	M. Sosef
Spermatophytes	Acanthaceae	Justicia scandens Vahl	Justicia scandens	Vahl	Justicia glabra J.Koenig ex Roxb.	Herb	native			family not covered		Devred 1185	https://www.botanicalcollections.be/specimen/BR0000008561268	M. Sosef
Spermatophytes	Acanthaceae	Justicia scutifera Champl.	Justicia scutifera	Champl.		(Sub)Shrub	native			family not covered		de 3847	https://www.botanicalcollections.be/specimen/BR0000006289799	M. Sosef
Spermatophytes	Acanthaceae	Justicia sejuncta Champl.	Justicia sejuncta	Champl.		Herb	native	Endemic		family not covered		Luxen 561	https://www.botanicalcollections.be/specimen/BR0000005738946	M. Sosef
Spermatophytes	Acanthaceae	Justicia striata (Klotzsch) Bullock	Justicia striata	(Klotzsch) Bullock		Herb	native			family not covered		Liben 2917	https://www.botanicalcollections.be/specimen/BR0000008590978	M. Sosef
Spermatophytes	Acanthaceae	Justicia striolata Mildbr.	Justicia striolata	Mildbr.		Herb	native			family not covered		de 3799	https://www.botanicalcollections.be/specimen/BR0000008590770	M. Sosef
Spermatophytes	Acanthaceae	Justicia syncollotheca Milne-Redh.	Justicia syncollotheca	Milne-Redh.		Herb	native			family not covered		Detilleux 997	https://www.botanicalcollections.be/specimen/BR0000008590442	M. Sosef
Spermatophytes	Acanthaceae	Justicia toroensis S.Moore	Justicia toroensis	S.Moore		Herb	native			family not covered		Bouharmont 1601	https://www.botanicalcollections.be/specimen/BR0000008589422	M. Sosef
Spermatophytes	Acanthaceae	Justicia tutukuensis Champl.	Justicia tutukuensis	Champl.		(Sub)Shrub	native	Endemic		family not covered		Louis 13114	https://www.botanicalcollections.be/specimen/BR0000008512758	M. Sosef
Spermatophytes	Acanthaceae	Justicia unyorensis S.Moore	Justicia unyorensis	S.Moore		Herb	native			family not covered		Lebrun 3303	https://www.botanicalcollections.be/specimen/BR0000008592101	M. Sosef
Spermatophytes	Acanthaceae	Justicia upembensis Hedrén	Justicia upembensis	Hedrén		Herb	native	Endemic		family not covered		Duvigneaud & Timperman 2692D	https://www.botanicalcollections.be/specimen/BRLU0000090021350	M. Sosef
Spermatophytes	Acanthaceae	Justicia violaceotincta Champl.	Justicia violaceotincta	Champl.		(Sub)Shrub	native		Endangered	family not covered		Lisowski 42050	https://www.botanicalcollections.be/specimen/BR0000008591128	M. Sosef
Spermatophytes	Acanthaceae	Kosmosiphon azureus Lindau	Kosmosiphon azureus	Lindau		Herb	native			family not covered		Germain 7828	https://www.botanicalcollections.be/specimen/BR0000008592200	M. Sosef
Spermatophytes	Acanthaceae	Lankesteria elegans (P.Beauv.) T.Anderson	Lankesteria elegans	(P.Beauv.) T.Anderson		Herb	native			family not covered		Bequaert 6847	https://www.botanicalcollections.be/specimen/BR0000008591425	M. Sosef
Spermatophytes	Acanthaceae	Lepidagathis alopecuroidea (Vahl) R.Br. ex Griseb.	Lepidagathis alopecuroidea	(Vahl) R.Br. ex Griseb.	Lepidagathis laurentii De Wild.	Herb	native			family not covered		Claessens 650	https://www.botanicalcollections.be/specimen/BR0000008593474	M. Sosef
Spermatophytes	Acanthaceae	Lepidagathis andersoniana Lindau	Lepidagathis andersoniana	Lindau		Herb	native			family not covered		de 319	https://www.botanicalcollections.be/specimen/BR0000008592989	M. Sosef
Spermatophytes	Acanthaceae	Lepidagathis diversa C.B.Clarke	Lepidagathis diversa	C.B.Clarke		Herb	native			family not covered		Gérard 1619	https://www.botanicalcollections.be/specimen/BR0000009175662	M. Sosef
Spermatophytes	Acanthaceae	Lepidagathis fischeri C.B.Clarke	Lepidagathis fischeri	C.B.Clarke		Herb	native			family not covered		Bodenghien 252	https://www.botanicalcollections.be/specimen/BR0000008595157	M. Sosef
Spermatophytes	Acanthaceae	Lepidagathis glandulosa Nees	Lepidagathis glandulosa	Nees		Herb	native			family not covered		Malaisse & Goetghebeur 917	https://www.botanicalcollections.be/specimen/BR0000008595133	M. Sosef
Spermatophytes	Acanthaceae	Lepidagathis lanatoglabra C.B.Clarke	Lepidagathis lanatoglabra	C.B.Clarke		Herb	native			family not covered		Devred 3624	https://www.botanicalcollections.be/specimen/BR0000008594518	M. Sosef
Spermatophytes	Acanthaceae	Lepidagathis nemorosa S.Moore	Lepidagathis nemorosa	S.Moore	Lepidagathis lindaviana Buscal. & Muschl.	Herb	native			family not covered		Detilleux 717	https://www.botanicalcollections.be/specimen/BR0000008595171	M. Sosef
Spermatophytes	Acanthaceae	Lepidagathis pallescens S.Moore	Lepidagathis pallescens	S.Moore		Herb	native			family not covered		de 3389	https://www.botanicalcollections.be/specimen/BR0000008595195	M. Sosef
Spermatophytes	Acanthaceae	Lepidagathis peniculifera S.Moore	Lepidagathis peniculifera	S.Moore		(Sub)Shrub	native			family not covered		De 1407	https://www.botanicalcollections.be/specimen/BR0000008594785	M. Sosef
Spermatophytes	Acanthaceae	Lepidagathis scariosa Nees	Lepidagathis scariosa	Nees		(Sub)Shrub	native			family not covered		Malaisse & Robbrecht 1855	https://www.botanicalcollections.be/specimen/BR0000013356293	M. Sosef
Spermatophytes	Acanthaceae	Meiosperma debile (Forssk.) I.Darbysh. & E.A.Tripp	Meiosperma debile	(Forssk.) I.Darbysh. & E.A.Tripp	Monechma debile	Herb	native			family not covered		Schmitz 4348	https://www.botanicalcollections.be/specimen/BR0000008597267	M. Sosef
Spermatophytes	Acanthaceae	Meiosperma eminii (Lindau) I.Darbysh. & E.A.Tripp	Meiosperma eminii	(Lindau) I.Darbysh. & E.A.Tripp	Justicia eminii	(Sub)Shrub	native			family not covered		Dubois 1086	https://www.botanicalcollections.be/specimen/BR0000008596963	M. Sosef
Spermatophytes	Acanthaceae	Meiosperma tetrasperma (Hedrén) I.Darbysh. & E.A.Tripp	Meiosperma tetrasperma	(Hedrén) I.Darbysh. & E.A.Tripp	Justicia tetrasperma Hedrén	Herb	native			family not covered		Vilain 60		M. Sosef
Spermatophytes	Acanthaceae	Mellera lobulata S.Moore	Mellera lobulata	S.Moore		Herb	native			family not covered		Bequaert 2810	https://www.botanicalcollections.be/specimen/BR0000013356347	M. Sosef
Spermatophytes	Acanthaceae	Mellera submutica C.B.Clarke	Mellera submutica	C.B.Clarke	Onus submuticus (C.B.Clarke) Gilli	Herb	native			family not covered		Bequaert 493	https://www.botanicalcollections.be/specimen/BR0000008512659	M. Sosef
Spermatophytes	Acanthaceae	Mendoncia gilgiana (Lindau) Benoist	Mendoncia gilgiana	(Lindau) Benoist		Climber	native			family not covered		Callens 2689	https://www.botanicalcollections.be/specimen/BR0000008595249	M. Sosef
Spermatophytes	Acanthaceae	Mendoncia lindaviana (Gilg) Benoist	Mendoncia lindaviana	(Gilg) Benoist		Climber	native			family not covered		Flamigni 98	https://www.botanicalcollections.be/specimen/BR0000008595751	M. Sosef
Spermatophytes	Acanthaceae	Mendoncia phytocrenoides (Gilg ex Lindau) Benoist	Mendoncia phytocrenoides	(Gilg ex Lindau) Benoist		Climber	native			family not covered		Léonard 3905	https://www.botanicalcollections.be/specimen/BR0000008510051	M. Sosef
Spermatophytes	Acanthaceae	Mimulopsis arborescens C.B.Clarke	Mimulopsis arborescens	C.B.Clarke		(Sub)Shrub	native		Least Concern	family not covered		Bequaert 6423	https://www.botanicalcollections.be/specimen/BR0000008512680	M. Sosef
Spermatophytes	Acanthaceae	Mimulopsis dasyphylla Mildbr.	Mimulopsis dasyphylla	Mildbr.		(Sub)Shrub	native	Endemic		family not covered		Humbert 7585	https://www.botanicalcollections.be/specimen/BR0000008596260	M. Sosef
Spermatophytes	Acanthaceae	Mimulopsis elliotii C.B.Clarke	Mimulopsis elliotii	C.B.Clarke		Herb	native		Endangered	family not covered		Bequaert 3639	https://www.botanicalcollections.be/specimen/BR0000008511683	M. Sosef
Spermatophytes	Acanthaceae	Mimulopsis excellens Lindau	Mimulopsis excellens	Lindau		Herb	native		Vulnerable	family not covered		Claessens 51	https://www.botanicalcollections.be/specimen/BR0000008499936	M. Sosef
Spermatophytes	Acanthaceae	Mimulopsis runssorica Lindau	Mimulopsis runssorica	Lindau		(Sub)Shrub	native			family not covered		Ghesquière 6663	https://www.botanicalcollections.be/specimen/BR0000008596819	M. Sosef
Spermatophytes	Acanthaceae	Mimulopsis solmsii Schweinf.	Mimulopsis solmsii	Schweinf.	Mimulopsis velutinella Mildbr.	Climber	native			family not covered		Bequaert 5919	https://www.botanicalcollections.be/specimen/BR0000008500281	M. Sosef
Spermatophytes	Acanthaceae	Monechma scabridum (S.Moore) C.B.Clarke	Monechma scabridum	(S.Moore) C.B.Clarke	Justicia scabrida S.Moore	Herb	native			family not covered		Symoens 3377	https://www.botanicalcollections.be/specimen/BR0000025728484V	M. Sosef
Spermatophytes	Acanthaceae	Monothecium aristatum (Nees) T.Anderson	Monothecium aristatum	(Nees) T.Anderson		Herb	native			family not covered		Bytebier 2782	https://www.botanicalcollections.be/specimen/BR0000013361693	M. Sosef
Spermatophytes	Acanthaceae	Monothecium glandulosum Hochst.	Monothecium glandulosum	Hochst.		Herb	native			family not covered		Germain 674	https://www.botanicalcollections.be/specimen/BR0000008513779	M. Sosef
Spermatophytes	Acanthaceae	Nelsonia canescens (Lam.) Spreng.	Nelsonia canescens	(Lam.) Spreng.		Herb	native		Least Concern	family not covered		De 417	https://www.botanicalcollections.be/specimen/BR0000008570857	M. Sosef
Spermatophytes	Acanthaceae	Nelsonia smithii Oerst.	Nelsonia smithii	Oerst.		Herb	native			family not covered		Breyne 2670	https://www.botanicalcollections.be/specimen/BR0000008571144	M. Sosef
Spermatophytes	Acanthaceae	Neuracanthus decorus S.Moore	Neuracanthus decorus	S.Moore		(Sub)Shrub	native			family not covered		Bamps & Malaisse 8349	https://www.botanicalcollections.be/specimen/BR0000008571335	M. Sosef
Spermatophytes	Acanthaceae	Nicoteba betonica (L.) Lindau	Nicoteba betonica	(L.) Lindau	Justicia betonica L.	Herb	native			family not covered		Gillet 2651	https://www.botanicalcollections.be/specimen/BR0000008534859	M. Sosef
Spermatophytes	Acanthaceae	Phaulopsis aequivoca Mankt.	Phaulopsis aequivoca	Mankt.		Herb	native			family not covered		Symoens 13587	https://www.botanicalcollections.be/specimen/BR0000008612168	M. Sosef
Spermatophytes	Acanthaceae	Phaulopsis angolana S.Moore	Phaulopsis angolana	S.Moore		Herb	native		Least Concern	family not covered		Pauwels 6759	https://www.botanicalcollections.be/specimen/BR0000008611260	M. Sosef
Spermatophytes	Acanthaceae	Phaulopsis ciliata (Willd.) Hepper	Phaulopsis ciliata	(Willd.) Hepper		Herb	native			family not covered		De 520	https://www.botanicalcollections.be/specimen/BR0000008611307	M. Sosef
Spermatophytes	Acanthaceae	Phaulopsis grandiflora Mankt.	Phaulopsis grandiflora	Mankt.		Herb	native	Endemic		family not covered		de 2665	https://www.botanicalcollections.be/specimen/BR0000008604248	M. Sosef
Spermatophytes	Acanthaceae	Phaulopsis imbricata (Forssk.) Sweet	Phaulopsis imbricata	(Forssk.) Sweet		Herb	native		Least Concern	family not covered		Bequaert 4948	https://www.botanicalcollections.be/specimen/BR0000013374365	M. Sosef
Spermatophytes	Acanthaceae	Phaulopsis johnstonii C.B.Clarke	Phaulopsis johnstonii	C.B.Clarke		Herb	native			family not covered		Breyne 4828	https://www.botanicalcollections.be/specimen/BR0000008604002	M. Sosef
Spermatophytes	Acanthaceae	Phaulopsis latiloba Mankt.	Phaulopsis latiloba	Mankt.		Herb	native	Endemic		family not covered		Robyns 2058	https://www.botanicalcollections.be/specimen/BR0000008514059	M. Sosef
Spermatophytes	Acanthaceae	Phaulopsis lindaviana De Wild.	Phaulopsis lindaviana	De Wild.		Herb	native			family not covered		Verdick 580	https://www.botanicalcollections.be/specimen/BR0000008513816	M. Sosef
Spermatophytes	Acanthaceae	Phaulopsis micrantha (Benth.) C.B.Clarke	Phaulopsis micrantha	(Benth.) C.B.Clarke		Herb	native			family not covered		Dewèvre 272	https://www.botanicalcollections.be/specimen/BR0000008604651	M. Sosef
Spermatophytes	Acanthaceae	Phaulopsis savannicola Mankt.	Phaulopsis savannicola	Mankt.		Herb	native			family not covered		Cornet d'Elzius, Lauwers & Offermann 670	https://www.botanicalcollections.be/specimen/BR0000008512062	M. Sosef
Spermatophytes	Acanthaceae	Phaulopsis semiconica P.G.Mey.	Phaulopsis semiconica	P.G.Mey.		Herb	native			family not covered		Pauwels 7154	https://www.botanicalcollections.be/specimen/BR0000008604941	M. Sosef
Spermatophytes	Acanthaceae	Physacanthus batanganus (J.Braun & K.Schum.) Lindau	Physacanthus batanganus	(J.Braun & K.Schum.) Lindau		Herb	native			family not covered		Bequaert 6868	https://www.botanicalcollections.be/specimen/BR0000006815028	M. Sosef
Spermatophytes	Acanthaceae	Pogonospermum ciliatum (Jacq.) I.Darbysh. & Kiel	Pogonospermum ciliatum	(Jacq.) I.Darbysh. & Kiel	Monechma ciliatum	Herb	native			family not covered		Brédo 1290	https://www.botanicalcollections.be/specimen/BR0000008597601	M. Sosef
Spermatophytes	Acanthaceae	Pogonospermum depauperatum (T.Anderson) I.Darbysh. & Kiel	Pogonospermum depauperatum	(T.Anderson) I.Darbysh. & Kiel	Monechma depaupertum	(Sub)Shrub	native			family not covered		de 102	https://www.botanicalcollections.be/specimen/BR0000008598349	M. Sosef
Spermatophytes	Acanthaceae	Pogonospermum scabridum (S.Moore) I.Darbysh. & Kiel	Pogonospermum scabridum	(S.Moore) I.Darbysh. & Kiel	Monechma scabridum (S.Moore) C.B.Clarke	Herb	native			family not covered		Symoens 3377	https://www.botanicalcollections.be/specimen/BR0000025728484V	M. Sosef
Spermatophytes	Acanthaceae	Pogonospermum subsessile (Oliv.) I.Darbysh. & Kiel	Pogonospermum subsessile	(Oliv.) I.Darbysh. & Kiel	Monechma subsessile	Herb	native			family not covered		de 11287	https://www.botanicalcollections.be/specimen/BR0000008514370	M. Sosef
Spermatophytes	Acanthaceae	Pseuderanthemum katangense Champl.	Pseuderanthemum katangense	Champl.		(Sub)Shrub	native			family not covered		Schaijes 2945B	https://www.botanicalcollections.be/specimen/BR0000006294045	M. Sosef
Spermatophytes	Acanthaceae	Pseuderanthemum lindavianum De Wild. & Dur.	Pseuderanthemum lindavianum	De Wild. & Dur.		Herb	native			family not covered		Dewèvre 317	https://www.botanicalcollections.be/specimen/BR0000006293352	M. Sosef
Spermatophytes	Acanthaceae	Pseuderanthemum ludovicianum (Büttner) Lindau	Pseuderanthemum ludovicianum	(Büttner) Lindau		Herb	native			family not covered		Apema 270	https://www.botanicalcollections.be/specimen/BR0000008612670	M. Sosef
Spermatophytes	Acanthaceae	Pseuderanthemum subviscosum (C.B.Clarke) Stapf	Pseuderanthemum subviscosum	(C.B.Clarke) Stapf	Pseuderanthemum albocoeruleum Champl.	Herb	native			family not covered		Bequaert 1533	https://www.botanicalcollections.be/specimen/BR0000008515667	M. Sosef
Spermatophytes	Acanthaceae	Pseuderanthemum tunicatum (Afzel.) Milne-Redh.	Pseuderanthemum tunicatum	(Afzel.) Milne-Redh.		Herb	native			family not covered		Bequaert 2094	https://www.botanicalcollections.be/specimen/BR0000008614698	M. Sosef
Spermatophytes	Acanthaceae	Pseudocalyx ochraceus Champl.	Pseudocalyx ochraceus	Champl.		Climber	native	Endemic		family not covered		Germain 2224	https://www.botanicalcollections.be/specimen/BR0000008516947	M. Sosef
Spermatophytes	Acanthaceae	Pseudocalyx saccatus Radlk.	Pseudocalyx saccatus	Radlk.		Climber	native			family not covered		Germain 5304	https://www.botanicalcollections.be/specimen/BR0000008614025	M. Sosef
Spermatophytes	Acanthaceae	Ruellia patula Jacq.	Ruellia patula	Jacq.		Herb	native			family not covered		Bequaert 4094	https://www.botanicalcollections.be/specimen/BR0000008517890	M. Sosef
Spermatophytes	Acanthaceae	Ruellia praetermissa Schweinf. ex Lindau	Ruellia praetermissa	Schweinf. ex Lindau		Herb	native			family not covered		de 5384	https://www.botanicalcollections.be/specimen/BR0000008517777	M. Sosef
Spermatophytes	Acanthaceae	Ruellia prostrata Poir.	Ruellia prostrata	Poir.		Herb	native			family not covered		Bequaert 5349	https://www.botanicalcollections.be/specimen/BR0000008516473	M. Sosef
Spermatophytes	Acanthaceae	Ruellia togoensis (Lindau) Heine	Ruellia togoensis	(Lindau) Heine		Herb	introduced			family not covered		Dacremont 111	https://www.botanicalcollections.be/specimen/BR0000008516923	M. Sosef
Spermatophytes	Acanthaceae	Ruellia tuberosa L.	Ruellia tuberosa	L.		Herb	introduced			family not covered		Breyne 2962	https://www.botanicalcollections.be/specimen/BR0000008628541	M. Sosef
Spermatophytes	Acanthaceae	Rungia congoensis C.B.Clarke	Rungia congoensis	C.B.Clarke		Herb	native			family not covered		Hens A338	https://www.botanicalcollections.be/specimen/BR0000008628312	M. Sosef
Spermatophytes	Acanthaceae	Rungia grandis T.Anderson	Rungia grandis	T.Anderson		Herb	native			family not covered		Breyne 908	https://www.botanicalcollections.be/specimen/BR0000008515711	M. Sosef
Spermatophytes	Acanthaceae	Rungia paxiana (Lindau) C.B.Clarke	Rungia paxiana	(Lindau) C.B.Clarke		(Sub)Shrub	native			family not covered		Bequaert 1707	https://www.botanicalcollections.be/specimen/BR0000008515230	M. Sosef
Spermatophytes	Acanthaceae	Ruspolia hypocrateriformis (Vahl) Milne-Redh.	Ruspolia hypocrateriformis	(Vahl) Milne-Redh.		(Sub)Shrub	native			family not covered		De 1753	https://www.botanicalcollections.be/specimen/BR0000008516718	M. Sosef
Spermatophytes	Acanthaceae	Ruspolia seticalyx (C.B.Clarke) Milne-Redh.	Ruspolia seticalyx	(C.B.Clarke) Milne-Redh.		Herb	native			family not covered		Germain 7007	https://www.botanicalcollections.be/specimen/BR0000008664907	M. Sosef
Spermatophytes	Acanthaceae	Saintpauliopsis lebrunii Staner	Saintpauliopsis lebrunii	Staner		Herb	native			family not covered		Lebrun 5270	https://www.botanicalcollections.be/specimen/BR0000006294373	M. Sosef
Spermatophytes	Acanthaceae	Sanchezia oblonga Ruiz & Pav.	Sanchezia oblonga	Ruiz & Pav.	Sanchezia nobilis Hook.f.	(Sub)Shrub	introduced			family not covered		Terashima 242	https://www.botanicalcollections.be/specimen/BR0000013383657	M. Sosef
Spermatophytes	Acanthaceae	Schaueriopsis variabilis Champl. & I.Darbysh.	Schaueriopsis variabilis	Champl. & I.Darbysh.		Herb	native	Endemic		family not covered		Bequaert 6855	https://www.botanicalcollections.be/specimen/BR0000006294311	M. Sosef
Spermatophytes	Acanthaceae	Sclerochiton bequaertii De Wild.	Sclerochiton bequaertii	De Wild.		(Sub)Shrub	native		Near Threatened	family not covered		Bequaert 4878	https://www.botanicalcollections.be/specimen/BR0000008630803	M. Sosef
Spermatophytes	Acanthaceae	Sclerochiton nitidus (S.Moore) C.B.Clarke	Sclerochiton nitidus	(S.Moore) C.B.Clarke		Tree	native			family not covered		Bequaert 7717	https://www.botanicalcollections.be/specimen/BR0000008630773	M. Sosef
Spermatophytes	Acanthaceae	Sclerochiton vogelii (Nees) T.Anderson	Sclerochiton vogelii	(Nees) T.Anderson		(Sub)Shrub	native		Least Concern	family not covered		Gillet 1933	https://www.botanicalcollections.be/specimen/BR0000006294335	M. Sosef
Spermatophytes	Acanthaceae	Staurogyne letestuana Benoist	Staurogyne letestuana	Benoist		Herb	native			family not covered		Callens 3442	https://www.botanicalcollections.be/specimen/BR0000013384661	M. Sosef
Spermatophytes	Acanthaceae	Stenandriopsis guineensis (Nees) Benoist	Stenandriopsis guineensis	(Nees) Benoist		(Sub)Shrub	native			family not covered		Bequaert 6607	https://www.botanicalcollections.be/specimen/BR0000008636027	M. Sosef
Spermatophytes	Acanthaceae	Strobilanthopsis linifolia (C.B.Clarke) Milne-Redh.	Strobilanthopsis linifolia	(C.B.Clarke) Milne-Redh.	Mellera briartii De Wild. & T.Durand	Herb	native			family not covered		Bequaert 463	https://www.botanicalcollections.be/specimen/BR0000008636034	M. Sosef
Spermatophytes	Acanthaceae	Thunbergia affinis S.Moore	Thunbergia affinis	S.Moore		Climber	native			family not covered		Achten 610	https://www.botanicalcollections.be/specimen/BR0000008515285	M. Sosef
Spermatophytes	Acanthaceae	Thunbergia alata Bojer ex Sims	Thunbergia alata	Bojer ex Sims	Thunbergia bikimaensis De Wild.	Herb	native			family not covered		Nsimundele 2069	https://www.botanicalcollections.be/specimen/BR0000013666439	M. Sosef
Spermatophytes	Acanthaceae	Thunbergia angolensis S.Moore	Thunbergia angolensis	S.Moore		Herb	native			family not covered		Michel 6344	https://www.botanicalcollections.be/specimen/BR0000013391218	M. Sosef
Spermatophytes	Acanthaceae	Thunbergia battiscombei Turrill	Thunbergia battiscombei	Turrill	Thunbergia adjumaensis De Wild.	Herb	native			family not covered		Claessens 1641	https://www.botanicalcollections.be/specimen/BR0000008393302	M. Sosef
Spermatophytes	Acanthaceae	Thunbergia bianoensis De Wild. & Ledoux	Thunbergia bianoensis	De Wild. & Ledoux		Herb	native			family not covered		Homblé S.N.	https://www.botanicalcollections.be/specimen/BR0000008393869	M. Sosef
Spermatophytes	Acanthaceae	Thunbergia bogoroensis De Wild.	Thunbergia bogoroensis	De Wild.	Thunbergia claessensii De Wild.	Herb	native		Vulnerable	family not covered		Bequaert 4964	https://www.botanicalcollections.be/specimen/BR0000008394279	M. Sosef
Spermatophytes	Acanthaceae	Thunbergia ciliata De Wild.	Thunbergia ciliata	De Wild.		Herb	native			family not covered		Homblé 810	https://www.botanicalcollections.be/specimen/BR0000008394040	M. Sosef
Spermatophytes	Acanthaceae	Thunbergia crispa Burkill	Thunbergia crispa	Burkill	Thunbergia homblei De Wild., Thunbergia variabilis De Wild.	(Sub)Shrub	native			family not covered		Homblé 165	https://www.botanicalcollections.be/specimen/BR0000006293437	M. Sosef
Spermatophytes	Acanthaceae	Thunbergia erecta (Benth.) T.Anderson	Thunbergia erecta	(Benth.) T.Anderson		(Sub)Shrub	native			family not covered		Callens 3432	https://www.botanicalcollections.be/specimen/BR0000008514981	M. Sosef
Spermatophytes	Acanthaceae	Thunbergia fasciculata Lindau	Thunbergia fasciculata	Lindau		Herb	native			family not covered		Bequaert 6454	https://www.botanicalcollections.be/specimen/BR0000008394736	M. Sosef
Spermatophytes	Acanthaceae	Thunbergia gossweileri S.Moore	Thunbergia gossweileri	S.Moore		Herb	native			family not covered		Callens 2533	https://www.botanicalcollections.be/specimen/BR0000013393854	M. Sosef
Spermatophytes	Acanthaceae	Thunbergia graminifolia De Wild.	Thunbergia graminifolia	De Wild.		(Sub)Shrub	native			family not covered		Bodenghien 254	https://www.botanicalcollections.be/specimen/BR0000008394156	M. Sosef
Spermatophytes	Acanthaceae	Thunbergia grandiflora Roxb.	Thunbergia grandiflora	Roxb.		Climber	introduced			family not covered		Croockewit 656	https://data.biodiversitydata.nl/naturalis/specimen/WAG.1236917	M. Sosef
Spermatophytes	Acanthaceae	Thunbergia gregorii S.Moore	Thunbergia gregorii	S.Moore		Herb	native			family not covered		de 4613	https://www.botanicalcollections.be/specimen/BR0000008666000	M. Sosef
Spermatophytes	Acanthaceae	Thunbergia huillensis S.Moore	Thunbergia huillensis	S.Moore	Thunbergia angustata De Wild.	Herb	native			family not covered		Homblé 1267	https://www.botanicalcollections.be/specimen/BR0000006295561	M. Sosef
Spermatophytes	Acanthaceae	Thunbergia kirkiana T.Anderson	Thunbergia kirkiana	T.Anderson	Thunbergia acutibracteata De Wild., Thunbergia proxima De Wild., Thunbergia proximoides De Wild.	Herb	native			family not covered		Bequaert 214	https://www.botanicalcollections.be/specimen/BR0000008394057	M. Sosef
Spermatophytes	Acanthaceae	Thunbergia lancifolia T.Anderson	Thunbergia lancifolia	T.Anderson	Thunbergia hockii De Wild., Thunbergia gentianoides Radlk., Thunbergia valida S.Moore	Herb	native			family not covered		Dandoy 242	https://www.botanicalcollections.be/specimen/BR0000008393722	M. Sosef
Spermatophytes	Acanthaceae	Thunbergia lathyroides Burkill	Thunbergia lathyroides	Burkill		Herb	native			family not covered		Bamps & Malaisse 8055	https://www.botanicalcollections.be/specimen/BR0000008394422	M. Sosef
Spermatophytes	Acanthaceae	Thunbergia liebrechtsiana De Wild. & T.Durand	Thunbergia liebrechtsiana	De Wild. & T.Durand		(Sub)Shrub	native	Endemic		family not covered		Dewèvre 859	https://www.botanicalcollections.be/specimen/BR0000008394361	M. Sosef
Spermatophytes	Acanthaceae	Thunbergia masisiensis De Wild.	Thunbergia masisiensis	De Wild.		Herb	native		Endangered	family not covered		Bequaert 6415	https://www.botanicalcollections.be/specimen/BR0000008394903	M. Sosef
Spermatophytes	Acanthaceae	Thunbergia microchlamys S.Moore	Thunbergia microchlamys	S.Moore	Thunbergia beniensis De Wild., Thunbergia benineusioides De Wild.	Herb	native		Least Concern	family not covered		Bequaert 4110	https://www.botanicalcollections.be/specimen/BR0000008394248	M. Sosef
Spermatophytes	Acanthaceae	Thunbergia mildbraediana Lebrun & L.Touss.	Thunbergia mildbraediana	Lebrun & L.Touss.		Climber	native		Near Threatened	family not covered		Lebrun 7293	https://www.botanicalcollections.be/specimen/BR0000008393449	M. Sosef
Spermatophytes	Acanthaceae	Thunbergia natalensis Hook.	Thunbergia natalensis	Hook.		Herb	native			family not covered		Lisowski, Malaisse & Symoens 8100	https://amunatcoll.pl/taxonDB/details/POZG-V-0013986	M. Sosef
Spermatophytes	Acanthaceae	Thunbergia oblongifolia Oliv.	Thunbergia oblongifolia	Oliv.	Thunbergia manikensis De Wild.	Herb	native			family not covered		Malaisse 16601	https://www.botanicalcollections.be/specimen/BR0000013420284	M. Sosef
Spermatophytes	Acanthaceae	Thunbergia petersiana Lindau	Thunbergia petersiana	Lindau	Thunbergia katangensis De Wild.	Herb	native			family not covered		Bamps 16	https://www.botanicalcollections.be/specimen/BR0000008394309	M. Sosef
Spermatophytes	Acanthaceae	Thunbergia pynaertii De Wild.	Thunbergia pynaertii	De Wild.		Climber	native	Endemic		family not covered		Pynaert 795	https://www.botanicalcollections.be/specimen/BR0000008395092	M. Sosef
Spermatophytes	Acanthaceae	Thunbergia rogersii Turrill	Thunbergia rogersii	Turrill		Herb	native	Endemic		family not covered		Lefèbvre, Leteinturier & Malaisse 57	https://www.botanicalcollections.be/specimen/BR0000013120863	M. Sosef
Spermatophytes	Acanthaceae	Thunbergia sessilis Lindau	Thunbergia sessilis	Lindau		Herb	native			family not covered		Humbert 7324	https://www.botanicalcollections.be/specimen/BR0000013393434	M. Sosef
Spermatophytes	Acanthaceae	Thunbergia stellarioides Burkill	Thunbergia stellarioides	Burkill		Herb	native			family not covered		de 3617	https://www.botanicalcollections.be/specimen/BR0000013393335	M. Sosef
Spermatophytes	Acanthaceae	Thunbergia subcordatifolia De Wild.	Thunbergia subcordatifolia	De Wild.		Herb	native			family not covered		Homblé 1191	https://www.botanicalcollections.be/specimen/BR0000006295554	M. Sosef
Spermatophytes	Acanthaceae	Thunbergia usambarica Lindau	Thunbergia usambarica	Lindau	Thunbergia cordata Lindau, Thunbergia humbertii Mildbr.	(Sub)Shrub	native			family not covered		Humbert 7480	https://www.botanicalcollections.be/specimen/BR0000008393975	M. Sosef
Spermatophytes	Acanthaceae	Thunbergia verdcourtii Vollesen	Thunbergia verdcourtii	Vollesen		Herb	native			family not covered		Dubois 1283	https://www.botanicalcollections.be/specimen/BR0000008511768	M. Sosef
Spermatophytes	Acanthaceae	Thunbergia vogeliana Benth.	Thunbergia vogeliana	Benth.		(Sub)Shrub	native			family not covered		Bequaert 1628	https://www.botanicalcollections.be/specimen/BR0000008393036	M. Sosef
Spermatophytes	Acanthaceae	Whitfieldia brazzae (Baill.) C.B.Clarke	Whitfieldia brazzae	(Baill.) C.B.Clarke		(Sub)Shrub	native			family not covered		Jans 482	https://www.botanicalcollections.be/specimen/BR0000008655486	M. Sosef
Spermatophytes	Acanthaceae	Whitfieldia elongata (P.Beauv.) De Wild. & T.Durand	Whitfieldia elongata	(P.Beauv.) De Wild. & T.Durand		(Sub)Shrub	native			family not covered		Bequaert 6820	https://www.botanicalcollections.be/specimen/BR0000013100254	M. Sosef
Spermatophytes	Acanthaceae	Whitfieldia laurentii (Lindau) C.B.Clarke	Whitfieldia laurentii	(Lindau) C.B.Clarke	Whitfieldia arnoldiana De Wild. & T.Durand	Herb	native			family not covered		Bequaert 6416	https://www.botanicalcollections.be/specimen/BR0000008393524	M. Sosef
Spermatophytes	Acanthaceae	Whitfieldia liebrechtsiana De Wild. & T.Durand	Whitfieldia liebrechtsiana	De Wild. & T.Durand		Herb	native			family not covered		Bequaert 641	https://www.botanicalcollections.be/specimen/BR0000008392893	M. Sosef
Spermatophytes	Acanthaceae	Whitfieldia stuhlmannii (Lindau) C.B.Clarke	Whitfieldia stuhlmannii	(Lindau) C.B.Clarke		Herb	native			family not covered		Bequaert 1700	https://www.botanicalcollections.be/specimen/BR0000008510099	M. Sosef
Spermatophytes	Acanthaceae	Whitfieldia thollonii (Baill.) Benoist	Whitfieldia thollonii	(Baill.) Benoist		(Sub)Shrub	native			family not covered		Bequaert 7543	https://www.botanicalcollections.be/specimen/BR0000013109295	M. Sosef
Spermatophytes	Achariaceae	Buchnerodendron speciosum Gürke	Buchnerodendron speciosum	Gürke		(Sub)Shrub	native			Bamps (1968) Flacourtiaceae I				P. Meerts
Spermatophytes	Achariaceae	Caloncoba crepiniana (De Wild. & T.Durand) Gilg	Caloncoba crepiniana	(De Wild. & T.Durand) Gilg		Tree	native			Bamps (1968) Flacourtiaceae I				P. Meerts
Spermatophytes	Achariaceae	Caloncoba flagelliflora (Mildbr.) Gilg ex Pellegr.	Caloncoba flagelliflora	(Mildbr.) Gilg ex Pellegr.	Paraphyadanthe flagelliflora Mildbr.	Tree	native		Least Concern	Bamps (1968) Flacourtiaceae I				P. Meerts
Spermatophytes	Achariaceae	Caloncoba glauca (P.Beauv.) Gilg	Caloncoba glauca	(P.Beauv.) Gilg		Tree	native		Least Concern	Bamps (1968) Flacourtiaceae I				P. Meerts
Spermatophytes	Achariaceae	Caloncoba subtomentosa Gilg	Caloncoba subtomentosa	Gilg	Oncoba subtomentosa (Gilg) Hul & Breteler	(Sub)Shrub	native	Endemic	Least Concern	Bamps (1968) Flacourtiaceae I				P. Meerts
Spermatophytes	Achariaceae	Caloncoba suffruticosa (Milne-Redh.) Exell & Sleumer	Caloncoba suffruticosa	(Milne-Redh.) Exell & Sleumer		Tree	native			Bamps (1968) Flacourtiaceae I				P. Meerts
Spermatophytes	Achariaceae	Caloncoba welwitschii (Oliv.) Gilg	Caloncoba welwitschii	(Oliv.) Gilg		Tree	native		Least Concern	Bamps (1968) Flacourtiaceae I				P. Meerts
Spermatophytes	Achariaceae	Camptostylus kivuensis Bamps	Camptostylus kivuensis	Bamps	Oncoba kivuensis (Bamps) Hul & Breteler	(Sub)Shrub	native	Endemic	Endangered	Bamps (1968) Flacourtiaceae I				P. Meerts
Spermatophytes	Achariaceae	Camptostylus mannii (Oliv.) Gilg	Camptostylus mannii	(Oliv.) Gilg		Tree	native		Least Concern	Bamps (1968) Flacourtiaceae I				P. Meerts
Spermatophytes	Achariaceae	Dasylepis eggelingii J.B.Gillett	Dasylepis eggelingii	J.B.Gillett		(Sub)Shrub	native		Vulnerable	Bamps (1968) Flacourtiaceae I				P. Meerts
Spermatophytes	Achariaceae	Dasylepis racemosa Oliv.	Dasylepis racemosa	Oliv.	Dasylepis jansii P.Bamps	(Sub)Shrub	native		Least Concern	Bamps (1968) Flacourtiaceae I				P. Meerts
Spermatophytes	Achariaceae	Dasylepis seretii De Wild.	Dasylepis seretii	De Wild.		(Sub)Shrub	native			Bamps (1968) Flacourtiaceae I				P. Meerts
Spermatophytes	Achariaceae	Lindackeria bukobensis Gilg	Lindackeria bukobensis	Gilg	Lindackeria kivuensis Bamps, Lindackeria bequaertii De Wild., Lindackeria mildbraedii Gilg	(Sub)Shrub	native			Bamps (1968) Flacourtiaceae I				P. Meerts
Spermatophytes	Achariaceae	Lindackeria cuneatoacuminata (De Wild.) Gilg	Lindackeria cuneatoacuminata	(De Wild.) Gilg		(Sub)Shrub	native			Bamps (1968) Flacourtiaceae I				P. Meerts
Spermatophytes	Achariaceae	Lindackeria dentata (Oliv.) Gilg	Lindackeria dentata	(Oliv.) Gilg		(Sub)Shrub	native		Least Concern	Bamps (1968) Flacourtiaceae I				P. Meerts
Spermatophytes	Achariaceae	Lindackeria poggei (Gürke) Gilg	Lindackeria poggei	(Gürke) Gilg		(Sub)Shrub	native			Bamps (1968) Flacourtiaceae I				P. Meerts
Spermatophytes	Achariaceae	Lindackeria schweinfurthii Gilg	Lindackeria schweinfurthii	Gilg		(Sub)Shrub	native			Bamps (1968) Flacourtiaceae I				P. Meerts
Spermatophytes	Achariaceae	Poggea alata Gürke	Poggea alata	Gürke		(Sub)Shrub	native			Bamps (1968) Flacourtiaceae I				P. Meerts
Spermatophytes	Achariaceae	Poggea gossweileri Exell	Poggea gossweileri	Exell		(Sub)Shrub	native			Bamps (1968) Flacourtiaceae I				P. Meerts
Spermatophytes	Achariaceae	Poggea longepedunculata Bamps	Poggea longepedunculata	Bamps		(Sub)Shrub	native	Endemic		Bamps (1968) Flacourtiaceae I				P. Meerts
Spermatophytes	Achariaceae	Rawsonia lucida Harv. & Sond.	Rawsonia lucida	Harv. & Sond.		Tree	native		Least Concern	Bamps (1968) Flacourtiaceae I				P. Meerts
Spermatophytes	Achariaceae	Scottellia klaineana Pierre	Scottellia klaineana	Pierre	Scottiella coriacea A.Chev.	Tree	native		Least Concern	Bamps (1968) Flacourtiaceae I				P. Meerts
Spermatophytes	Achariaceae	Scottellia orientalis Gilg	Scottellia orientalis	Gilg		Tree	native			Bamps (1968) Flacourtiaceae I				P. Meerts
Spermatophytes	Aizoaceae	Sesuvium crithmoides Welw.	Sesuvium crithmoides	Welw.		Herb	native			Hauman (1951)				A. Sukhorukov
Spermatophytes	Aizoaceae	Sesuvium portulacastrum (L.) L.	Sesuvium portulacastrum	(L.) L.		Herb	native		Least Concern	not recorded		Wagemans 1982	https://www.botanicalcollections.be/specimen/BR0000013828172	A. Sukhorukov
Spermatophytes	Aizoaceae	Trianthema portulacastrum L.	Trianthema portulacastrum	L.		Herb	native			Hauman (1951)				A. Sukhorukov
Spermatophytes	Aizoaceae	Zaleya pentandra (L.) C.Jeffrey	Zaleya pentandra	(L.) C.Jeffrey		Herb	native			Hauman (1951)				A. Sukhorukov
Spermatophytes	Alismataceae	Alisma plantago-aquatica L.	Alisma plantago-aquatica	L.		Herb	native		Least Concern	Symoens & Billiet (1975)				P. Meerts
Spermatophytes	Alismataceae	Burnatia enneandra Micheli	Burnatia enneandra	Micheli		Herb	native		Least Concern	Symoens & Billiet (1975)				P. Meerts
Spermatophytes	Alismataceae	Caldesia parnassifolia (Bassi) Parl.	Caldesia parnassifolia	(Bassi) Parl.	Caldesia reniformis (D.Don) Makino	Herb	native		Least Concern	Symoens & Billiet (1975)				P. Meerts
Spermatophytes	Alismataceae	Limnophyton angolense Buchenau	Limnophyton angolense	Buchenau		Herb	native		Least Concern	Symoens & Billiet (1975)				P. Meerts
Spermatophytes	Alismataceae	Limnophyton obtusifolium (L.) Miq.	Limnophyton obtusifolium	(L.) Miq.		Herb	native		Least Concern	Symoens & Billiet (1975)				P. Meerts
Spermatophytes	Alismataceae	Ranalisma humile (Rich. ex Kunth) Hutch.	Ranalisma humile	(Rich. ex Kunth) Hutch.		Herb	native		Least Concern	Symoens & Billiet (1975)				P. Meerts
Spermatophytes	Alismataceae	Wiesneria filifolia Hook.f.	Wiesneria filifolia	Hook.f.		Herb	native			Symoens & Billiet (1975)				P. Meerts
Spermatophytes	Alismataceae	Wiesneria schweinfurthii Hook.f.	Wiesneria schweinfurthii	Hook.f.		Herb	native		Least Concern	Symoens & Billiet (1975)				P. Meerts
Spermatophytes	Amaranthaceae (incl. Chenopodiaceae)	Achyranthes abyssinica Nees	Achyranthes abyssinica	Nees		Herb	native			not recorded		Meurillon 551	https://www.botanicalcollections.be/specimen/BR0000013835774	A. Sukhorukov
Spermatophytes	Amaranthaceae (incl. Chenopodiaceae)	Achyranthes acuminata E.Mey. ex Sonder	Achyranthes acuminata	E.Mey. ex Sonder		Herb	native			not recorded		Lejoly 4490	https://www.botanicalcollections.be/specimen/BR0000013835729	A. Sukhorukov
Spermatophytes	Amaranthaceae (incl. Chenopodiaceae)	Achyranthes annua Dinter	Achyranthes annua	Dinter		Herb	native			not recorded		Nkunga 6488	https://www.botanicalcollections.be/specimen/BR0000016286986	A. Sukhorukov
Spermatophytes	Amaranthaceae (incl. Chenopodiaceae)	Achyranthes aquatica R.Br.	Achyranthes aquatica	R.Br.	Centrostachys aquatica (R.Br.) Wall. ex Moq.	Herb	native		Least Concern	Hauman (1951)				A. Sukhorukov
Spermatophytes	Amaranthaceae (incl. Chenopodiaceae)	Achyranthes aspera L.	Achyranthes aspera	L.		Herb	native			Hauman (1951)				A. Sukhorukov
Spermatophytes	Amaranthaceae (incl. Chenopodiaceae)	Achyranthes laniceps (C.B.Clarke) Di Vincenzo, Berends., M.Wondafr. & Borsch	Achyranthes laniceps	(C.B.Clarke) Di Vincenzo, Berends., M.Wondafr. & Borsch	Achyropsis laniceps C.B.Clarke, Achyropsis robynsii Schinz	Herb	native			Hauman (1951)				A. Sukhorukov
Spermatophytes	Amaranthaceae (incl. Chenopodiaceae)	Achyranthes porphyrostachya Moq.	Achyranthes porphyrostachya	Moq.		(Sub)Shrub	native			not recorded		Breyne 3859	https://www.botanicalcollections.be/specimen/BR0000013835750	A. Sukhorukov
Spermatophytes	Amaranthaceae (incl. Chenopodiaceae)	Alternanthera bettzichiana (Regel) G.Nicholson	Alternanthera bettzichiana	(Regel) G.Nicholson		Herb	introduced			Hauman (1951)				A. Sukhorukov
Spermatophytes	Amaranthaceae (incl. Chenopodiaceae)	Alternanthera caracasana Kunth	Alternanthera caracasana	Kunth		Herb	introduced			Hauman (1951)				A. Sukhorukov
Spermatophytes	Amaranthaceae (incl. Chenopodiaceae)	Alternanthera littoralis P.Beauv.	Alternanthera littoralis	P.Beauv.	Alternanthera maritima var. africana Hauman	Herb	introduced			Hauman (1951)				A. Sukhorukov
Spermatophytes	Amaranthaceae (incl. Chenopodiaceae)	Alternanthera macrorhiza Hauman	Alternanthera macrorhiza	Hauman		Herb	native			Hauman (1951)				A. Sukhorukov
Spermatophytes	Amaranthaceae (incl. Chenopodiaceae)	Alternanthera nodiflora R.Br.	Alternanthera nodiflora	R.Br.		Herb	introduced			Hauman (1951)				A. Sukhorukov
Spermatophytes	Amaranthaceae (incl. Chenopodiaceae)	Alternanthera pungens Kunth	Alternanthera pungens	Kunth	Alternanthera repens (L.) Link	Herb	introduced			Hauman (1951)				A. Sukhorukov
Spermatophytes	Amaranthaceae (incl. Chenopodiaceae)	Alternanthera sessilis (L.) R.Br. ex DC.	Alternanthera sessilis	(L.) R.Br. ex DC.		Herb	introduced		Least Concern	Hauman (1951)				A. Sukhorukov
Spermatophytes	Amaranthaceae (incl. Chenopodiaceae)	Amaranthus blitum L.	Amaranthus blitum	L.	Amaranthus lividus subsp. ascendens (Lois.) Heukels	Herb	introduced			Hauman (1951)				A. Sukhorukov
Spermatophytes	Amaranthaceae (incl. Chenopodiaceae)	Amaranthus caudatus L.	Amaranthus caudatus	L.		Herb	introduced			Hauman (1951)				A. Sukhorukov
Spermatophytes	Amaranthaceae (incl. Chenopodiaceae)	Amaranthus cruentus L.	Amaranthus cruentus	L.	Amaranthus hybridus subsp. cruentus (L.) Thell.	Herb	introduced			Hauman (1951)				A. Sukhorukov
Spermatophytes	Amaranthaceae (incl. Chenopodiaceae)	Amaranthus dubius Mart. ex Thell.	Amaranthus dubius	Mart. ex Thell.		Herb	introduced			Hauman (1951)				A. Sukhorukov
Spermatophytes	Amaranthaceae (incl. Chenopodiaceae)	Amaranthus graecizans L.	Amaranthus graecizans	L.	Amaranthus angustifolius M.Bieb. ex Willd.	Herb	native			Hauman (1951)				A. Sukhorukov
Spermatophytes	Amaranthaceae (incl. Chenopodiaceae)	Amaranthus hybridus L.	Amaranthus hybridus	L.		Herb	introduced			Hauman (1951)				A. Sukhorukov
Spermatophytes	Amaranthaceae (incl. Chenopodiaceae)	Amaranthus hypochondriacus L.	Amaranthus hypochondriacus	L.	Amaranthus hybridus subsp. hypochondriacus (L.) Thell.	Herb	introduced			Hauman (1951)				A. Sukhorukov
Spermatophytes	Amaranthaceae (incl. Chenopodiaceae)	Amaranthus spinosus L.	Amaranthus spinosus	L.		Herb	introduced			Hauman (1951)				A. Sukhorukov
Spermatophytes	Amaranthaceae (incl. Chenopodiaceae)	Amaranthus thunbergii Moq.	Amaranthus thunbergii	Moq.		Herb	native			Hauman (1951)				A. Sukhorukov
Spermatophytes	Amaranthaceae (incl. Chenopodiaceae)	Amaranthus tortuosus Hornem.	Amaranthus tortuosus	Hornem.		Herb	introduced			Hauman (1951)				A. Sukhorukov
Spermatophytes	Amaranthaceae (incl. Chenopodiaceae)	Amaranthus tricolor L.	Amaranthus tricolor	L.		Herb	introduced			not recorded		Goossens 3223	https://www.botanicalcollections.be/specimen/BR0000013799205	A. Sukhorukov
Spermatophytes	Amaranthaceae (incl. Chenopodiaceae)	Amaranthus viridis L.	Amaranthus viridis	L.	Amaranthus gracilis Desf.	Herb	introduced			Hauman (1951)				A. Sukhorukov
Spermatophytes	Amaranthaceae (incl. Chenopodiaceae)	Atriplex congolensis Sukhor.	Atriplex congolensis	Sukhor.		Herb	native	Endemic		not recorded		Van den Brande 211	https://www.botanicalcollections.be/specimen/BR0000014850080	A. Sukhorukov
Spermatophytes	Amaranthaceae (incl. Chenopodiaceae)	Celosia argentea L.	Celosia argentea	L.		Herb	native		Least Concern	Hauman (1951)				A. Sukhorukov
Spermatophytes	Amaranthaceae (incl. Chenopodiaceae)	Celosia bonnivairii Schinz	Celosia bonnivairii	Schinz		Herb	native		Least Concern	Hauman (1951)				A. Sukhorukov
Spermatophytes	Amaranthaceae (incl. Chenopodiaceae)	Celosia brevispicata C.C.Towns.	Celosia brevispicata	C.C.Towns.		Herb	native			not recorded		Devred 1841	https://www.botanicalcollections.be/specimen/BR0000013803681	A. Sukhorukov
Spermatophytes	Amaranthaceae (incl. Chenopodiaceae)	Celosia elegantissima Hauman	Celosia elegantissima	Hauman		Herb	native		Least Concern	Hauman (1951)				A. Sukhorukov
Spermatophytes	Amaranthaceae (incl. Chenopodiaceae)	Celosia globosa Schinz	Celosia globosa	Schinz		Herb	native			Hauman (1951)				A. Sukhorukov
Spermatophytes	Amaranthaceae (incl. Chenopodiaceae)	Celosia isertii C.C.Towns.	Celosia isertii	C.C.Towns.		Herb	native			not recorded		Szafranski 1453	https://www.botanicalcollections.be/specimen/BR0000013807252	A. Sukhorukov
Spermatophytes	Amaranthaceae (incl. Chenopodiaceae)	Celosia leptostachya Benth.	Celosia leptostachya	Benth.		Herb	native			Hauman (1951)				A. Sukhorukov
Spermatophytes	Amaranthaceae (incl. Chenopodiaceae)	Celosia loandensis Baker	Celosia loandensis	Baker		Herb	native			Hauman (1951)				A. Sukhorukov
Spermatophytes	Amaranthaceae (incl. Chenopodiaceae)	Celosia pseudovirgata Schinz	Celosia pseudovirgata	Schinz		Herb	native			not recorded		Pierlot 2659	https://www.botanicalcollections.be/specimen/BR0000013808426	A. Sukhorukov
Spermatophytes	Amaranthaceae (incl. Chenopodiaceae)	Celosia schweinfurthiana Schinz	Celosia schweinfurthiana	Schinz		(Sub)Shrub	native			Hauman (1951)				A. Sukhorukov
Spermatophytes	Amaranthaceae (incl. Chenopodiaceae)	Celosia stuhlmanniana Schinz	Celosia stuhlmanniana	Schinz		Herb	native			Hauman (1951)				A. Sukhorukov
Spermatophytes	Amaranthaceae (incl. Chenopodiaceae)	Celosia trigyna L.	Celosia trigyna	L.	Celosia laxa Schumach. et Thonn.	Herb	native			Hauman (1951)				A. Sukhorukov
Spermatophytes	Amaranthaceae (incl. Chenopodiaceae)	Celosia vanderystii Schinz	Celosia vanderystii	Schinz		Herb	native			Hauman (1951)				A. Sukhorukov
Spermatophytes	Amaranthaceae (incl. Chenopodiaceae)	Centemopsis conferta (Schinz) Suess.	Centemopsis conferta	(Schinz) Suess.		Herb	native			not recorded		Lisowski 707	https://www.botanicalcollections.be/specimen/BR0000013777890	A. Sukhorukov
Spermatophytes	Amaranthaceae (incl. Chenopodiaceae)	Centemopsis fastigiata (Suess.) C.C.Towns.	Centemopsis fastigiata	(Suess.) C.C.Towns.	Robynsiella fastigiata Suess.	Herb	native			Hauman (1951)				A. Sukhorukov
Spermatophytes	Amaranthaceae (incl. Chenopodiaceae)	Centemopsis gracilenta (Hiern) Schinz	Centemopsis gracilenta	(Hiern) Schinz		Herb	native			Hauman (1951)				A. Sukhorukov
Spermatophytes	Amaranthaceae (incl. Chenopodiaceae)	Centemopsis trinervis Hauman	Centemopsis trinervis	Hauman		Herb	native	Endemic		not recorded		Germain 6033	https://www.botanicalcollections.be/specimen/BR000000881985	A. Sukhorukov
Spermatophytes	Amaranthaceae (incl. Chenopodiaceae)	Chenopodiastrum fasciculosum (Aellen) Mosyakin	Chenopodiastrum fasciculosum	(Aellen) Mosyakin	Chenopodium fasciculosum Aellen	Herb	native			not recorded		Pierlot 546	https://www.botanicalcollections.be/specimen/BR0000016051959	A. Sukhorukov
Spermatophytes	Amaranthaceae (incl. Chenopodiaceae)	Chenopodium album L.	Chenopodium album	L.		Herb	introduced			Hauman (1951)				A. Sukhorukov
Spermatophytes	Amaranthaceae (incl. Chenopodiaceae)	Cyathula aethiopica Sukhor.	Cyathula aethiopica	Sukhor.		Herb	native			not recorded		Humbert 8408	https://www.botanicalcollections.be/specimen/BR0000013780456	A. Sukhorukov
Spermatophytes	Amaranthaceae (incl. Chenopodiaceae)	Cyathula carsonii (Baker) Di Vincenzo, Berends., Wondafr. & Borsch	Cyathula carsonii	(Baker) Di Vincenzo, Berends., Wondafr. & Borsch	Pandiaka carsonii (Baker) C.B.Clarke, Pandiaka glabra (Suess.) Hauman, Pandiaka lanata (Schinz) Hauman, Pandiaka obovata Suess.	Herb	native		Least Concern	Hauman (1951)		Detilleux 156	https://www.botanicalcollections.be/specimen/BR0000013734398	A. Sukhorukov
Spermatophytes	Amaranthaceae (incl. Chenopodiaceae)	Cyathula cylindrica Moq.	Cyathula cylindrica	Moq.		Herb	native			Hauman (1951)				A. Sukhorukov
Spermatophytes	Amaranthaceae (incl. Chenopodiaceae)	Cyathula divulsa Suess.	Cyathula divulsa	Suess.		Herb	native		Near Threatened	not recorded		Van den Broeck 14	https://www.botanicalcollections.be/specimen/BR0000013781798	A. Sukhorukov
Spermatophytes	Amaranthaceae (incl. Chenopodiaceae)	Cyathula geminata Moq.	Cyathula geminata	Moq.	Cyathula achyranthoides auct. non (Kunth) Moq.	Herb	native			Hauman (1951)				A. Sukhorukov
Spermatophytes	Amaranthaceae (incl. Chenopodiaceae)	Cyathula heudelotii (Moq.) Di Vincenzo, Berends., Wondsfr. & Borsch	Cyathula heudelotii	(Moq.) Di Vincenzo, Berends., Wondsfr. & Borsch	Pandiaka heudelotii (Moq.) Benth. & Hook.f., Pandiaka angustifolia (Vahl) Hepper, Pandiaka benthamii (Lopr.) Schinz	Herb	native			Hauman (1951)				A. Sukhorukov
Spermatophytes	Amaranthaceae (incl. Chenopodiaceae)	Cyathula polycephala Baker	Cyathula polycephala	Baker	Cyathula echinulata Hauman	Herb	native			Hauman (1951)				A. Sukhorukov
Spermatophytes	Amaranthaceae (incl. Chenopodiaceae)	Cyathula porphyrargyrea (Suess. & Overkott) Di Vincenzo, Berends., Wondafr. & Borsch	Cyathula porphyrargyrea	(Suess. & Overkott) Di Vincenzo, Berends., Wondafr. & Borsch	Pandiaka porphyrargyrea Suess. & Overkott	Herb	native			not recorded		Schmitz 5615	https://www.botanicalcollections.be/specimen/BR0000013734855	A. Sukhorukov
Spermatophytes	Amaranthaceae (incl. Chenopodiaceae)	Cyathula prostrata (L.) Blume	Cyathula prostrata	(L.) Blume		Herb	native			Hauman (1951)				A. Sukhorukov
Spermatophytes	Amaranthaceae (incl. Chenopodiaceae)	Cyathula ramulosa (Hiern) Di Vincenzo, Berends., Wondafr. & Borsch	Cyathula ramulosa	(Hiern) Di Vincenzo, Berends., Wondafr. & Borsch	Pandiaka ramulosa Hiern, Pandiaka polystachya Suess.	Herb	native			Hauman (1951)				A. Sukhorukov
Spermatophytes	Amaranthaceae (incl. Chenopodiaceae)	Cyathula rubrolutea (Lopr.) Di Vincenzo, Berends., Wondafr. & Borsch	Cyathula rubrolutea	(Lopr.) Di Vincenzo, Berends., Wondafr. & Borsch	Pandiaka rubrolutea (Lopr.) C.C.Towns., Achyranthes rubrolutea Lopr.	Herb	native			not recorded		Pauwels 2531	https://www.botanicalcollections.be/specimen/BR0000013735142	A. Sukhorukov
Spermatophytes	Amaranthaceae (incl. Chenopodiaceae)	Cyathula trichinioides (Suess.) Di Vincenzo, Berends., Wondafr. & Borsch	Cyathula trichinioides	(Suess.) Di Vincenzo, Berends., Wondafr. & Borsch	Pandiaka trichinioides Suess.	Herb	native	Endemic		Hauman (1951)		Gérard 4049	https://www.botanicalcollections.be/specimen/BR0000005802012	A. Sukhorukov
Spermatophytes	Amaranthaceae (incl. Chenopodiaceae)	Cyathula uncinulata (Schrad.) Schinz	Cyathula uncinulata	(Schrad.) Schinz		Herb	native			Hauman (1951)				A. Sukhorukov
Spermatophytes	Amaranthaceae (incl. Chenopodiaceae)	Cyathula welwitschii (Schinz) Di Vincenzo, Berends., Wondafr. & Borsch	Cyathula welwitschii	(Schinz) Di Vincenzo, Berends., Wondafr. & Borsch	Cyathula welwitschii (Schinz) Hiern, Pandiaka kaessneri Suess., Pandiaka schweinfurthii (Schinz) C.B.Clarke	Herb	native			Hauman (1951)				A. Sukhorukov
Spermatophytes	Amaranthaceae (incl. Chenopodiaceae)	Dysphania ambrosioides (L.) Mosyakin & Clemants	Dysphania ambrosioides	(L.) Mosyakin & Clemants	Chenopodium ambrosioides L.	Herb	introduced			Hauman (1951)				A. Sukhorukov
Spermatophytes	Amaranthaceae (incl. Chenopodiaceae)	Dysphania congolana (Hauman) Mosyakin & Clemants	Dysphania congolana	(Hauman) Mosyakin & Clemants	Chenopodium glaucum subsp. congolanum Hauman	Herb	native			Hauman (1951)				A. Sukhorukov
Spermatophytes	Amaranthaceae (incl. Chenopodiaceae)	Dysphania procera (Hochst. ex Moq.) Mosyakin & Clemants	Dysphania procera	(Hochst. ex Moq.) Mosyakin & Clemants	Chenopodium procerum Hochst. ex Moq.	Herb	native			Hauman (1951)				A. Sukhorukov
Spermatophytes	Amaranthaceae (incl. Chenopodiaceae)	Dysphania pumilio (R.Br.) Mosyakin & Clemants	Dysphania pumilio	(R.Br.) Mosyakin & Clemants		Herb	introduced			not recorded		Froment 779	https://www.botanicalcollections.be/specimen/BR0000015983480	A. Sukhorukov
Spermatophytes	Amaranthaceae (incl. Chenopodiaceae)	Dysphania schraderiana (Schult.) Mosyakin & Clemants	Dysphania schraderiana	(Schult.) Mosyakin & Clemants	Chenopodium schraderianum Schult.	Herb	native			Hauman (1951)				A. Sukhorukov
Spermatophytes	Amaranthaceae (incl. Chenopodiaceae)	Gomphrena celosioides Mart.	Gomphrena celosioides	Mart.		Herb	introduced			Hauman (1951)				A. Sukhorukov
Spermatophytes	Amaranthaceae (incl. Chenopodiaceae)	Gomphrena globosa L.	Gomphrena globosa	L.		Herb	introduced			Hauman (1951)				A. Sukhorukov
Spermatophytes	Amaranthaceae (incl. Chenopodiaceae)	Gomphrena vermicularis L.	Gomphrena vermicularis	L.	Philoxerus vermicularis (L.) Sm., Gomphrena vermicularis L., Blutaparon vermiculare (L.) Mears	Herb	introduced			Hauman (1951)				A. Sukhorukov
Spermatophytes	Amaranthaceae (incl. Chenopodiaceae)	Iresine diffusa Humb. & Bonpl. ex Willd.	Iresine diffusa	Humb. & Bonpl. ex Willd.		(Sub)Shrub	native			not recorded		Goossens 4402	https://www.botanicalcollections.be/specimen/BR0000013732431	A. Sukhorukov
Spermatophytes	Amaranthaceae (incl. Chenopodiaceae)	Mechowia grandiflora Schinz	Mechowia grandiflora	Schinz		Herb	native			Hauman (1951)				A. Sukhorukov
Spermatophytes	Amaranthaceae (incl. Chenopodiaceae)	Ouret lanata (L.) Kuntze	Ouret lanata	(L.) Kuntze	Aerva lanata L.	Herb	native			Hauman (1951)				A. Sukhorukov
Spermatophytes	Amaranthaceae (incl. Chenopodiaceae)	Ouret leucura (Moq.) Kuntze	Ouret leucura	(Moq.) Kuntze	Aerva leucura L.	Herb	native			Hauman (1951)				A. Sukhorukov
Spermatophytes	Amaranthaceae (incl. Chenopodiaceae)	Oxybasis chenopodioides (L.) S.Fuentes, Uotila & Borsch	Oxybasis chenopodioides	(L.) S.Fuentes, Uotila & Borsch	Chenopodium chenopodioides L.	Herb	introduced			not recorded		Bequaert 5479	https://www.botanicalcollections.be/specimen/BR0000014849725	A. Sukhorukov
Spermatophytes	Amaranthaceae (incl. Chenopodiaceae)	Pandiaka metallorum P.A.Duvign. & Van Bockstal	Pandiaka metallorum	P.A.Duvign. & Van Bockstal		(Sub)Shrub	native	Endemic		not recorded		Brooks, Baker, Schat & Malaisse 15	http://specimens.kew.org/herbarium/K005773794	A. Sukhorukov
Spermatophytes	Amaranthaceae (incl. Chenopodiaceae)	Psilotrichum axilliflorum Suess.	Psilotrichum axilliflorum	Suess.		(Sub)Shrub	native		Endangered	Hauman (1951)				A. Sukhorukov
Spermatophytes	Amaranthaceae (incl. Chenopodiaceae)	Psilotrichum majus Peter	Psilotrichum majus	Peter		(Sub)Shrub	native		Vulnerable	Hauman (1951)				A. Sukhorukov
Spermatophytes	Amaranthaceae (incl. Chenopodiaceae)	Psilotrichum patulum (Willd.) I.M.Turner	Psilotrichum patulum	(Willd.) I.M.Turner	Psilotrichum elliotii Baker	(Sub)Shrub	native			not recorded		d'Huart 14	https://www.botanicalcollections.be/specimen/BR0000013737115	A. Sukhorukov
Spermatophytes	Amaranthaceae (incl. Chenopodiaceae)	Psilotrichum schimperi Engl.	Psilotrichum schimperi	Engl.		Herb	native			Hauman (1951)				A. Sukhorukov
Spermatophytes	Amaranthaceae (incl. Chenopodiaceae)	Psilotrichum scleranthum Thwaites	Psilotrichum scleranthum	Thwaites	Psilotrichum africanum Oliv.	(Sub)Shrub	native			Hauman (1951)				A. Sukhorukov
Spermatophytes	Amaranthaceae (incl. Chenopodiaceae)	Pupalia grandiflora Peter	Pupalia grandiflora	Peter		Herb	native			Hauman (1951)				A. Sukhorukov
Spermatophytes	Amaranthaceae (incl. Chenopodiaceae)	Pupalia lappacea (L.) Juss.	Pupalia lappacea	(L.) Juss.		Herb	native		Least Concern	Hauman (1951)				A. Sukhorukov
Spermatophytes	Amaranthaceae (incl. Chenopodiaceae)	Pupalia micrantha Hauman	Pupalia micrantha	Hauman		Herb	native			Hauman (1951)				A. Sukhorukov
Spermatophytes	Amaranthaceae (incl. Chenopodiaceae)	Sericostachys scandens Gilg & Lopr.	Sericostachys scandens	Gilg & Lopr.		Climber	native			Hauman (1951)				A. Sukhorukov
Spermatophytes	Amaranthaceae (incl. Chenopodiaceae)	Sericostachys tomentosa Lopr.	Sericostachys tomentosa	Lopr.		Climber	native			Hauman (1951)				A. Sukhorukov
Spermatophytes	Amaryllidaceae	Amaryllis belladonna L.	Amaryllis belladonna	L.		Herb	introduced			Geerinck (1973)				P. Meerts
Spermatophytes	Amaryllidaceae	Ammocharis angolensis (Baker) Milne-Redh. & Schweick.	Ammocharis angolensis	(Baker) Milne-Redh. & Schweick.		Herb	native			Geerinck (1973)				P. Meerts
Spermatophytes	Amaryllidaceae	Ammocharis tinneana (Kotschy & Peyr.) Milne-Redh. & Schweick.	Ammocharis tinneana	(Kotschy & Peyr.) Milne-Redh. & Schweick.		Herb	native			Geerinck (1973)				P. Meerts
Spermatophytes	Amaryllidaceae	Boophone disticha (L.f.) Herb.	Boophone disticha	(L.f.) Herb.		Herb	native			Geerinck (1973)				P. Meerts
Spermatophytes	Amaryllidaceae	Crinum aurantiacum Lehmiller	Crinum aurantiacum	Lehmiller		Herb	native			not recorded			https://www.gbif.org/fr/occurrence/1563156015	P. Meerts
Spermatophytes	Amaryllidaceae	Crinum jagus (J.Thomps.) Dandy	Crinum jagus	(J.Thomps.) Dandy		Herb	native		Least Concern	Geerinck (1973)				P. Meerts
Spermatophytes	Amaryllidaceae	Crinum macowanii Baker	Crinum macowanii	Baker		Herb	native			not recorded		Quarré 790	https://data.biodiversitydata.nl/naturalis/specimen/WAG.1521944	P. Meerts
Spermatophytes	Amaryllidaceae	Crinum minimum Milne-Redh.	Crinum minimum	Milne-Redh.		Herb	native			Geerinck (1973)				P. Meerts
Spermatophytes	Amaryllidaceae	Crinum natans Baker	Crinum natans	Baker		Herb	native		Least Concern	Geerinck (1973)				P. Meerts
Spermatophytes	Amaryllidaceae	Crinum ornatum (Aiton) Herb.	Crinum ornatum	(Aiton) Herb.		Herb	native		Least Concern	Geerinck (1973)				P. Meerts
Spermatophytes	Amaryllidaceae	Crinum purpurascens Herb.	Crinum purpurascens	Herb.		Herb	native		Least Concern	Geerinck (1973)				P. Meerts
Spermatophytes	Amaryllidaceae	Cyrtanthus breviflorus Harv.	Cyrtanthus breviflorus	Harv.		Herb	native			Geerinck (1973)				P. Meerts
Spermatophytes	Amaryllidaceae	Hippeastrum puniceum (Lam.) Voss	Hippeastrum puniceum	(Lam.) Voss		Herb	introduced			Meerts & Bordbar 2023				P. Meerts
Spermatophytes	Amaryllidaceae	Hymenocallis littoralis (Jacq.) Salisb.	Hymenocallis littoralis	(Jacq.) Salisb.		Herb	introduced			Geerinck (1973)				P. Meerts
Spermatophytes	Amaryllidaceae	Pancratium parvicoronatum Geerinck	Pancratium parvicoronatum	Geerinck		Herb	native			Geerinck (1973)				P. Meerts
Spermatophytes	Amaryllidaceae	Pancratium tenuifolium Hochst. ex A.Rich.	Pancratium tenuifolium	Hochst. ex A.Rich.		Herb	native			Geerinck (1973)				P. Meerts
Spermatophytes	Amaryllidaceae	Scadoxus cinnabarinus (Decne.) Frris & Nordal	Scadoxus cinnabarinus	(Decne.) Frris & Nordal	Haemanthus cinnabarinus Decne.	Herb	native			Geerinck (1973)				P. Meerts
Spermatophytes	Amaryllidaceae	Scadoxus cyrtanthiflorus (C.H.Wright) Friis & Nordal	Scadoxus cyrtanthiflorus	(C.H.Wright) Friis & Nordal	Haemanthus cyrtanthiflorus Wright	Herb	native			Geerinck (1973)				P. Meerts
Spermatophytes	Amaryllidaceae	Scadoxus longifolius (De Wild. & T.Durand) Friis & Nordal	Scadoxus longifolius	(De Wild. & T.Durand) Friis & Nordal	Haemanthus longifolius(De Wild. & T.Durand) Traub	Herb	native			Geerinck (1973)				P. Meerts
Spermatophytes	Amaryllidaceae	Scadoxus multiflorus (Martyn) Raf.	Scadoxus multiflorus	(Martyn) Raf.	Haemanthus multiflorus Martyn	Herb	native			Geerinck (1973)				P. Meerts
Spermatophytes	Amaryllidaceae	Tulbaghia cameronii Baker	Tulbaghia cameronii	Baker		Herb	native			Meerts (2020)				P. Meerts
Spermatophytes	Anacardiaceae	Anacardium occidentale L.	Anacardium occidentale	L.		Tree	introduced			Van der Veken (1960)				P. Meerts
Spermatophytes	Anacardiaceae	Antrocaryon klaineanum Pierre	Antrocaryon klaineanum	Pierre		Tree	native		Least Concern	Van der Veken (1960)				P. Meerts
Spermatophytes	Anacardiaceae	Antrocaryon nannanii De Wild.	Antrocaryon nannanii	De Wild.		Tree	native		Least Concern	Van der Veken (1960)				P. Meerts
Spermatophytes	Anacardiaceae	Lannea antiscorbutica (Hiern) Engl.	Lannea antiscorbutica	(Hiern) Engl.		Tree	native			Van der Veken (1960)				P. Meerts
Spermatophytes	Anacardiaceae	Lannea asymmetrica R.E.Fr.	Lannea asymmetrica	R.E.Fr.		(Sub)Shrub	native		Vulnerable	Van der Veken (1960)				P. Meerts
Spermatophytes	Anacardiaceae	Lannea barteri (Oliv.) Engl.	Lannea barteri	(Oliv.) Engl.		Tree	native		Least Concern	Van der Veken (1960)				P. Meerts
Spermatophytes	Anacardiaceae	Lannea discolor (Sond.) Engl.	Lannea discolor	(Sond.) Engl.		Tree	native		Least Concern	Van der Veken (1960)				P. Meerts
Spermatophytes	Anacardiaceae	Lannea edulis (Sond.) Engl.	Lannea edulis	(Sond.) Engl.		(Sub)Shrub	native			Van der Veken (1960)				P. Meerts
Spermatophytes	Anacardiaceae	Lannea fruticosa (Hochst. ex A.Rich.) Engl.	Lannea fruticosa	(Hochst. ex A.Rich.) Engl.		(Sub)Shrub	native			Van der Veken (1960)				P. Meerts
Spermatophytes	Anacardiaceae	Lannea fulva (Engl.) Engl.	Lannea fulva	(Engl.) Engl.		(Sub)Shrub	native			Van der Veken (1960)				P. Meerts
Spermatophytes	Anacardiaceae	Lannea gossweileri Exell & Mendonça	Lannea gossweileri	Exell & Mendonça		(Sub)Shrub	native			Van der Veken (1960)				P. Meerts
Spermatophytes	Anacardiaceae	Lannea katangensis Van der Veken	Lannea katangensis	Van der Veken		(Sub)Shrub	native			Van der Veken (1960)				P. Meerts
Spermatophytes	Anacardiaceae	Lannea rubra (Hiern) Engl.	Lannea rubra	(Hiern) Engl.		(Sub)Shrub	native			Van der Veken (1960)				P. Meerts
Spermatophytes	Anacardiaceae	Lannea schimperi (Hochst. ex A.Rich.) Engl.	Lannea schimperi	(Hochst. ex A.Rich.) Engl.		Tree	native			Van der Veken (1960)				P. Meerts
Spermatophytes	Anacardiaceae	Lannea schweinfurthii (Engl.) Engl.	Lannea schweinfurthii	(Engl.) Engl.	Lannea stuhlmannii (Engl.) Eyles	Tree	native			Van der Veken (1960)				P. Meerts
Spermatophytes	Anacardiaceae	Lannea welwitschii (Hiern) Engl.	Lannea welwitschii	(Hiern) Engl.		Tree	native		Least Concern	Van der Veken (1960)				P. Meerts
Spermatophytes	Anacardiaceae	Mangifera indica L.	Mangifera indica	L.		Tree	introduced			Van der Veken (1960)				P. Meerts
Spermatophytes	Anacardiaceae	Ozoroa aurantiaca (Van der Veken) R.Fern. & A.Fern.	Ozoroa aurantiaca	(Van der Veken) R.Fern. & A.Fern.	Heeria aurantiaca Van der Veken	(Sub)Shrub	native	Endemic		Van der Veken (1960)				P. Meerts
Spermatophytes	Anacardiaceae	Ozoroa fulva (Van der Veken) R.Fern. & A.Fern.	Ozoroa fulva	(Van der Veken) R.Fern. & A.Fern.	Heeria fulva Van der Veken	(Sub)Shrub	native	Endemic		Van der Veken (1960)				P. Meerts
Spermatophytes	Anacardiaceae	Ozoroa homblei (De Wild.) R.Fern. & A.Fern.	Ozoroa homblei	(De Wild.) R.Fern. & A.Fern.	Heeria homblei Van der Veken	(Sub)Shrub	native			Van der Veken (1960)				P. Meerts
Spermatophytes	Anacardiaceae	Ozoroa hypoleuca (Van der Veken) R.Fern. & A.Fern.	Ozoroa hypoleuca	(Van der Veken) R.Fern. & A.Fern.	Heeria hypoleuca Van der Veken	(Sub)Shrub	native	Endemic		Van der Veken (1960)				P. Meerts
Spermatophytes	Anacardiaceae	Ozoroa insignis Delile	Ozoroa insignis	Delile	Heeria insignis (Delile) O. Kuntze	(Sub)Shrub	native		Least Concern	Van der Veken (1960)				P. Meerts
Spermatophytes	Anacardiaceae	Ozoroa kassneri (Engl. & Brehmer) R.Fern. & A.Fern.	Ozoroa kassneri	(Engl. & Brehmer) R.Fern. & A.Fern.	Heeria kassneri Engl. & Brehmer	(Sub)Shrub	native		Vulnerable	Van der Veken (1960)				P. Meerts
Spermatophytes	Anacardiaceae	Ozoroa kwangoensis (Van der Veken) R.Fern. & A.Fern.	Ozoroa kwangoensis	(Van der Veken) R.Fern. & A.Fern.	Heeria kwangoensis Van der Veken	(Sub)Shrub	native	Endemic		Van der Veken (1960)				P. Meerts
Spermatophytes	Anacardiaceae	Ozoroa marginata (Van der Veken) R.Fern. & A.Fern.	Ozoroa marginata	(Van der Veken) R.Fern. & A.Fern.	Heeria marginata Van der Veken	(Sub)Shrub	native			Van der Veken (1960)				P. Meerts
Spermatophytes	Anacardiaceae	Ozoroa nigricans (Van der Veken) R.Fern. & A.Fern.	Ozoroa nigricans	(Van der Veken) R.Fern. & A.Fern.	Heeria nigricans Van der Veken	(Sub)Shrub	native		Near Threatened	Van der Veken (1960)				P. Meerts
Spermatophytes	Anacardiaceae	Ozoroa pallida (Van der Veken) R.Fern. & A.Fern.	Ozoroa pallida	(Van der Veken) R.Fern. & A.Fern.	Heeria pallida Van der Veken	(Sub)Shrub	native	Endemic		Van der Veken (1960)				P. Meerts
Spermatophytes	Anacardiaceae	Ozoroa pseudoverticillata (Van der Veken) R.Fern. & A.Fern.	Ozoroa pseudoverticillata	(Van der Veken) R.Fern. & A.Fern.	Heeria pseudoverticillata Van der Veken	(Sub)Shrub	native	Endemic		Van der Veken (1960)				P. Meerts
Spermatophytes	Anacardiaceae	Ozoroa pwetoensis (Van der Veken) R.Fern. & A.Fern.	Ozoroa pwetoensis	(Van der Veken) R.Fern. & A.Fern.	Heeria pwetoensis Van der Veken	(Sub)Shrub	native			Van der Veken (1960)				P. Meerts
Spermatophytes	Anacardiaceae	Ozoroa robusta (Van der Veken) R.Fern. & A.Fern.	Ozoroa robusta	(Van der Veken) R.Fern. & A.Fern.	Heeria robusta Van der Veken	(Sub)Shrub	native	Endemic		Van der Veken (1960)				P. Meerts
Spermatophytes	Anacardiaceae	Ozoroa uelensis (Van der Veken) R.Fern. & A.Fern.	Ozoroa uelensis	(Van der Veken) R.Fern. & A.Fern.	Heeria uelensis Van der Veken	(Sub)Shrub	native	Endemic	Endangered	Van der Veken (1960)				P. Meerts
Spermatophytes	Anacardiaceae	Ozoroa verticillata (Engl.) R.Fern. & A.Fern.	Ozoroa verticillata	(Engl.) R.Fern. & A.Fern.	Heeria verticillata Engl.	(Sub)Shrub	native			Van der Veken (1960)				P. Meerts
Spermatophytes	Anacardiaceae	Pseudospondias longifolia Engl.	Pseudospondias longifolia	Engl.		Tree	native		Least Concern	Van der Veken (1960)				P. Meerts
Spermatophytes	Anacardiaceae	Pseudospondias microcarpa (A.Rich.) Engl.	Pseudospondias microcarpa	(A.Rich.) Engl.	Sorindeia obliquifoliolata Engl.	Tree	native		Least Concern	Van der Veken (1960)				P. Meerts
Spermatophytes	Anacardiaceae	Sclerocarya birrea (A.Rich.) Hochst.	Sclerocarya birrea	(A.Rich.) Hochst.		Tree	native		Least Concern	Van der Veken (1960)				P. Meerts
Spermatophytes	Anacardiaceae	Searsia anchietae (Ficalho & Hiern) Moffett	Searsia anchietae	(Ficalho & Hiern) Moffett	Rhus anchietae Ficalho & Hiern, Rhus suffruticosa Meikle	(Sub)Shrub	native		Least Concern	Van der Veken (1960)				P. Meerts
Spermatophytes	Anacardiaceae	Searsia crenulata (A.Rich.) Moffett	Searsia crenulata	(A.Rich.) Moffett		Tree	native			Van der Veken (1960)				P. Meerts
Spermatophytes	Anacardiaceae	Searsia grossireticulata (Van der Veken) Moffett	Searsia grossireticulata	(Van der Veken) Moffett	Rhus grossireticulata Van der Veken	(Sub)Shrub	native	Endemic	Critically Endangered	Van der Veken (1960)				P. Meerts
Spermatophytes	Anacardiaceae	Searsia kirkii (Oliv.) Moffett	Searsia kirkii	(Oliv.) Moffett	Rhus kirkii Oliv.	(Sub)Shrub	native			Van der Veken (1960)				P. Meerts
Spermatophytes	Anacardiaceae	Searsia kwangoensis (Van der Veken) Moffett	Searsia kwangoensis	(Van der Veken) Moffett	Rhus kirkii var. kwangoensis Van der Veken	(Sub)Shrub	native			Van der Veken (1960)				P. Meerts
Spermatophytes	Anacardiaceae	Searsia longipes (Engl.) Moffett	Searsia longipes	(Engl.) Moffett	Rhus longipes Engl.	(Sub)Shrub	native		Least Concern	Van der Veken (1960)				P. Meerts
Spermatophytes	Anacardiaceae	Searsia natalensis (Bernh. ex Krauss) F.A.Barkley	Searsia natalensis	(Bernh. ex Krauss) F.A.Barkley	Rhus natalensis Bernh. ex Krauss	(Sub)Shrub	native		Least Concern	Van der Veken (1960)				P. Meerts
Spermatophytes	Anacardiaceae	Searsia pyroides (Burch.) Moffett	Searsia pyroides	(Burch.) Moffett	Rhus vulgaris Meikle	(Sub)Shrub	native		Least Concern	Van der Veken (1960)				P. Meerts
Spermatophytes	Anacardiaceae	Searsia quartiniana (A.Rich.) A.J.Mill.	Searsia quartiniana	(A.Rich.) A.J.Mill.	Rhus quartiniana A.Rich	(Sub)Shrub	native		Least Concern	Van der Veken (1960)				P. Meerts
Spermatophytes	Anacardiaceae	Searsia ruspolii (Engl.) Moffett	Searsia ruspolii	(Engl.) Moffett	Rhus ruspolii Engl.	(Sub)Shrub	native			Van der Veken (1960)				P. Meerts
Spermatophytes	Anacardiaceae	Searsia tenuinervis (Engl.) Moffett	Searsia tenuinervis	(Engl.) Moffett	Rhus tenuinervis Engl.	(Sub)Shrub	native			Van der Veken (1960)				P. Meerts
Spermatophytes	Anacardiaceae	Sorindeia africana (Engl.) Van der Veken	Sorindeia africana	(Engl.) Van der Veken	Sorindeia lastoursvillensis Pellegr.,Sorindeia multifoliolata Van der Veken, Sorindeia befalensis Van der Veken, Sorindeia gilletii De Wild.,Sorindeia ferruginea Engl., Sorindeia revoluta Engl. & v. Brehmer	Tree	native		Least Concern	Van der Veken (1960)				P. Meerts
Spermatophytes	Anacardiaceae	Sorindeia grandifolia Engl.	Sorindeia grandifolia	Engl.	Sorindeia zenkeri Engl.	(Sub)Shrub	native		Least Concern	Van der Veken (1960)				P. Meerts
Spermatophytes	Anacardiaceae	Sorindeia juglandifolia (A.Rich.) Planch. ex Oliv.	Sorindeia juglandifolia	(A.Rich.) Planch. ex Oliv.	Sorindeia katangensis Van der Veken, Sorindeia poggei Engl., Sorindeia gossweileri Exell, Sorindeia sparanoi De Wild., Sorindeia submontana Van der Veken	(Sub)Shrub	native		Least Concern	Van der Veken (1960)				P. Meerts
Spermatophytes	Anacardiaceae	Sorindeia winkleri Engl.	Sorindeia winkleri	Engl.	Sorindeia claessensii De Wild. var. monticola Van derVeken	Tree	native		Least Concern	not recorded		Gutzwiller 1187	https://www.botanicalcollections.be/specimen/BR0000017372732	P. Meerts
Spermatophytes	Anacardiaceae	Spondias dulcis Parkinson	Spondias dulcis	Parkinson		Tree	introduced			Van der Veken (1960)				P. Meerts
Spermatophytes	Anacardiaceae	Spondias mombin L.	Spondias mombin	L.		Tree	introduced			Van der Veken (1960)				P. Meerts
Spermatophytes	Anacardiaceae	Trichoscypha acuminata Engl.	Trichoscypha acuminata	Engl.		Tree	native		Least Concern	Van der Veken (1960)				P. Meerts
Spermatophytes	Anacardiaceae	Trichoscypha bijuga Engl.	Trichoscypha bijuga	Engl.	Trichoscypha gossweileri Exell & Mendonça	Tree	native			Van der Veken (1960)				P. Meerts
Spermatophytes	Anacardiaceae	Trichoscypha laxiflora Engl.	Trichoscypha laxiflora	Engl.		(Sub)Shrub	native			Van der Veken (1960)				P. Meerts
Spermatophytes	Anacardiaceae	Trichoscypha lucens Oliv.	Trichoscypha lucens	Oliv.	Trichoscypha diversifoliolata Van der Veken, Trichoscypha kwangoensis Van der Veken, Trichoscypha ulugurensis Mildbr., Trichoscypha volubilis Van der Veken, Trichoscypha parvifoliolata Van der Veken, Trichoscypha ealaensis Van der Veken, Trichoscypha subm	(Sub)Shrub	native		Least Concern	Van der Veken (1960)				P. Meerts
Spermatophytes	Anacardiaceae	Trichoscypha oddonii De Wild.	Trichoscypha oddonii	De Wild.		Tree	native		Least Concern	Van der Veken (1960)				P. Meerts
Spermatophytes	Anacardiaceae	Trichoscypha oliveri Engl.	Trichoscypha oliveri	Engl.		Tree	native		Least Concern	not recorded		Dechamps 219	https://www.botanicalcollections.be/specimen/BR0000009887343	P. Meerts
Spermatophytes	Anacardiaceae	Trichoscypha patens (Oliv.) Engl.	Trichoscypha patens	(Oliv.) Engl.		Tree	native		Least Concern	Van der Veken (1960)				P. Meerts
Spermatophytes	Anacardiaceae	Trichoscypha pauciflora Van der Veken	Trichoscypha pauciflora	Van der Veken		Tree	native	Endemic		Van der Veken (1960)				P. Meerts
Spermatophytes	Anacardiaceae	Trichoscypha reygaertii De Wild.	Trichoscypha reygaertii	De Wild.	Trichoscypha lescrauwaeti De Wild., Trichoscypha arborescens Van der Veken, Trichoscypha scandens Van der Veken, Trichoscypha altescandens Van der Veken, Trichoscypha mildbraedii Engl. & Brehmer	Climber	native		Least Concern	Van der Veken (1960)				P. Meerts
Spermatophytes	Ancistrocladaceae	Ancistrocladus congolensis J.Léonard	Ancistrocladus congolensis	J.Léonard		Climber	native			Léonard (1982)				P. Meerts
Spermatophytes	Ancistrocladaceae	Ancistrocladus ealaensis J.Léonard	Ancistrocladus ealaensis	J.Léonard		Climber	native			Léonard (1982)				P. Meerts
Spermatophytes	Ancistrocladaceae	Ancistrocladus likoko J.Léonard	Ancistrocladus likoko	J.Léonard		Climber	native			Léonard (1982)				P. Meerts
Spermatophytes	Anisophylleaceae	Anisophyllea boehmii Engl.	Anisophyllea boehmii	Engl.	Anisophyllea exellii P.A.Duvign. & Dewit, Anisophyllea gossweileri Engl. & Brehmer, Anisophyllea pomifera Engl. & Brehmer	Tree	native			Liben (1987)				P. Meerts
Spermatophytes	Anisophylleaceae	Anisophyllea meniaudii Aubrév. & Pellegr.	Anisophyllea meniaudii	Aubrév. & Pellegr.		Tree	native		Least Concern	Liben (1987)				P. Meerts
Spermatophytes	Anisophylleaceae	Anisophyllea polyneura Floret	Anisophyllea polyneura	Floret		Tree	native		Least Concern	Liben (1987)				P. Meerts
Spermatophytes	Anisophylleaceae	Anisophyllea quangensis Engl. ex Henriq.	Anisophyllea quangensis	Engl. ex Henriq.	Anisophyllea brachystila Engl. & Brehmer, Anisophyllea pochetii P.A.Duvign. & Dewit, Anisophyllea poggei Engl.	(Sub)Shrub	native			Liben (1987)				P. Meerts
Spermatophytes	Annonaceae	Afroguatteria bequaertii (De Wild.) Boutique	Afroguatteria bequaertii	(De Wild.) Boutique		Climber	native	Endemic		Boutique (1951)				T. Couvreur
Spermatophytes	Annonaceae	Annickia affinis (Exell) Versteegh & Sosef	Annickia affinis	(Exell) Versteegh & Sosef	Enantia affinis Exell	Tree	native		Least Concern	Boutique (1951)				T. Couvreur
Spermatophytes	Annonaceae	Annickia ambigua (Robyns & Ghesq.) Setten & Maas	Annickia ambigua	(Robyns & Ghesq.) Setten & Maas	Enantia ambigua Robyns & Ghesq., Enantia olivacea Robyns & Ghesq., Enantia atrocyanescens Robyns & Ghesq.	Tree	native		Least Concern	Boutique (1951)				T. Couvreur
Spermatophytes	Annonaceae	Annickia lebrunii (Robyns & Ghesq.) Setten & Maas	Annickia lebrunii	(Robyns & Ghesq.) Setten & Maas	Enantia lebrunii Robyns & Ghesq.	Tree	native		Vulnerable	Boutique (1951)				T. Couvreur
Spermatophytes	Annonaceae	Annickia pilosa (Exell) Setten & Maas	Annickia pilosa	(Exell) Setten & Maas	Enantia pilosa Exell	Tree	native		Least Concern	Boutique (1951)				T. Couvreur
Spermatophytes	Annonaceae	Annona glabra L.	Annona glabra	L.		Tree	native			Boutique (1951)				T. Couvreur
Spermatophytes	Annonaceae	Annona nana Exell	Annona nana	Exell		(Sub)Shrub	native			Boutique (1951)				T. Couvreur
Spermatophytes	Annonaceae	Annona senegalensis Pers.	Annona senegalensis	Pers.	Annona chrysophylla Boj., Annona arenaria Thonn., Annona senegalensis var. porpetac (Boivin ex Baill.) Diels	Tree	native		Least Concern	Boutique (1951)				T. Couvreur
Spermatophytes	Annonaceae	Annona stenophylla Engl. & Diels	Annona stenophylla	Engl. & Diels	Annona cuneata (Oliv.) R.E.Fr.	Tree	native			Boutique (1951)				T. Couvreur
Spermatophytes	Annonaceae	Anonidium brieyi De Wild.	Anonidium brieyi	De Wild.	Annonidium mannii var. brieyi (De Wild.) R.E.Fries	Tree	native			Boutique (1951)		de Briey 86	https://www.botanicalcollections.be/specimen/BR0000008822642	O. Lachenaud
Spermatophytes	Annonaceae	Anonidium mannii (Oliv.) Engl. & Diels	Anonidium mannii	(Oliv.) Engl. & Diels	Anonidium mannii var. brieyi (De Wild.) R.E.Fr., Anonidium brieyi De Wild.	Tree	native		Least Concern	Boutique (1951)				T. Couvreur
Spermatophytes	Annonaceae	Artabotrys aurantiacus Engl. & Diels	Artabotrys aurantiacus	Engl. & Diels		Climber	native			Boutique (1951)				T. Couvreur
Spermatophytes	Annonaceae	Artabotrys brachypetalus Benth.	Artabotrys brachypetalus	Benth.		Climber	native		Least Concern	not recorded		Rogers 10264		T. Couvreur
Spermatophytes	Annonaceae	Artabotrys collinus Hutch.	Artabotrys collinus	Hutch.		(Sub)Shrub	native			not recorded		Lisowski 11914	https://www.botanicalcollections.be/specimen/BR0000015143181	T. Couvreur
Spermatophytes	Annonaceae	Artabotrys congolensis De Wild. & T.Durand	Artabotrys congolensis	De Wild. & T.Durand		Climber	native			Boutique (1951)				T. Couvreur
Spermatophytes	Annonaceae	Artabotrys insignis Engl. & Diels	Artabotrys insignis	Engl. & Diels		Climber	native			Boutique (1951)				T. Couvreur
Spermatophytes	Annonaceae	Artabotrys jacques-felicis Pellegr.	Artabotrys jacques-felicis	Pellegr.	Artabotrys robustus Louis ex Boutique	Climber	native			Boutique (1951)				T. Couvreur
Spermatophytes	Annonaceae	Artabotrys likimensis De Wild.	Artabotrys likimensis	De Wild.		Climber	native			Boutique (1951)				T. Couvreur
Spermatophytes	Annonaceae	Artabotrys monteiroae Oliv.	Artabotrys monteiroae	Oliv.	Artabotrys nitidus Engl.	Climber	native		Least Concern	Boutique (1951)				T. Couvreur
Spermatophytes	Annonaceae	Artabotrys palustris Louis ex Boutique	Artabotrys palustris	Louis ex Boutique		Climber	native	Endemic		Boutique (1951)				T. Couvreur
Spermatophytes	Annonaceae	Artabotrys pierreanus Engl. & Diels	Artabotrys pierreanus	Engl. & Diels		Climber	native			not recorded		Evrard 1734	https://www.botanicalcollections.be/specimen/BR0000014482120	T. Couvreur
Spermatophytes	Annonaceae	Artabotrys rufus De Wild.	Artabotrys rufus	De Wild.	Artabotrys boonei De Wild.	Climber	native			Boutique (1951)				T. Couvreur
Spermatophytes	Annonaceae	Artabotrys stenopetalus Engl. & Diels	Artabotrys stenopetalus	Engl. & Diels		Climber	native			Boutique (1951)				T. Couvreur
Spermatophytes	Annonaceae	Artabotrys thomsonii Oliv.	Artabotrys thomsonii	Oliv.		Climber	native			Boutique (1951)				T. Couvreur
Spermatophytes	Annonaceae	Artabotrys velutinus Scott Elliot	Artabotrys velutinus	Scott Elliot		Climber	native			Boutique (1951)				T. Couvreur
Spermatophytes	Annonaceae	Brieya fasciculata De Wild.	Brieya fasciculata	De Wild.		Tree	native		Least Concern	Boutique (1951)				T. Couvreur
Spermatophytes	Annonaceae	Cleistopholis glauca Pierre ex Engl. & Diels	Cleistopholis glauca	Pierre ex Engl. & Diels		Tree	native		Least Concern	Boutique (1951)				T. Couvreur
Spermatophytes	Annonaceae	Cleistopholis patens (Benth.) Engl. & Diels	Cleistopholis patens	(Benth.) Engl. & Diels		Tree	native		Least Concern	Boutique (1951)				T. Couvreur
Spermatophytes	Annonaceae	Duguetia staudtii (Engl. & Diels) Chatrou	Duguetia staudtii	(Engl. & Diels) Chatrou	Pachypodanthium staudlii (Engl. & Diels) Engl. & Diels	Tree	native		Least Concern	not recorded		Toka 173	https://www.botanicalcollections.be/specimen/BR0000014489952	T. Couvreur
Spermatophytes	Annonaceae	Greenwayodendron gabonicum (Le Thomas) Lissambou & Couvreur	Greenwayodendron gabonicum	(Le Thomas) Lissambou & Couvreur		Tree	native			not recorded		Breyne 3213	https://www.botanicalcollections.be/specimen/BR0000014130397	O. Lachenaud
Spermatophytes	Annonaceae	Greenwayodendron suaveolens (Engl. & Diels)	Greenwayodendron suaveolens	(Engl. & Diels)	Polyalthia suaveolens Engl. & Diels	Tree	native		Least Concern	Boutique (1951)				T. Couvreur
Spermatophytes	Annonaceae	Hexalobus crispiflorus A.Rich.	Hexalobus crispiflorus	A.Rich.		Tree	native		Least Concern	Boutique (1951)				T. Couvreur
Spermatophytes	Annonaceae	Hexalobus monopetalus (A.Rich.) Engl. & Diels	Hexalobus monopetalus	(A.Rich.) Engl. & Diels		Tree	native		Least Concern	Boutique (1951)				T. Couvreur
Spermatophytes	Annonaceae	Isolona congolana (De Wild. & T.Durand) Engl. & Diels	Isolona congolana	(De Wild. & T.Durand) Engl. & Diels		Tree	native		Least Concern	Boutique (1951)				T. Couvreur
Spermatophytes	Annonaceae	Isolona dewevrei (De Wild. & T.Durand) Engl. & Diels	Isolona dewevrei	(De Wild. & T.Durand) Engl. & Diels		Tree	native		Least Concern	Boutique (1951)				T. Couvreur
Spermatophytes	Annonaceae	Isolona hexaloba (Pierre) Engl. & Diels	Isolona hexaloba	(Pierre) Engl. & Diels	Isolona bruneelii De Wild.	Tree	native		Least Concern	Boutique (1951)				T. Couvreur
Spermatophytes	Annonaceae	Isolona lebrunii Boutique	Isolona lebrunii	Boutique		Tree	native		Vulnerable	Boutique (1951)				T. Couvreur
Spermatophytes	Annonaceae	Isolona pilosa Diels	Isolona pilosa	Diels		Tree	native		Vulnerable	not recorded		Donis 2180	https://www.botanicalcollections.be/specimen/BR0000015311214	T. Couvreur
Spermatophytes	Annonaceae	Isolona thonneri (De Wild. & T.Durand) Engl. & Diels	Isolona thonneri	(De Wild. & T.Durand) Engl. & Diels		Tree	native		Least Concern	Boutique (1951)				T. Couvreur
Spermatophytes	Annonaceae	Mischogyne congensis Gosline	Mischogyne congensis	Gosline	Uvariastrum elliotianum (Engl. & Diels) Sprague & Hutch.	Tree	native	Endemic	Endangered	Boutique (1951)				T. Couvreur
Spermatophytes	Annonaceae	Monanthotaxis atopostema P.H.Hoekstra	Monanthotaxis atopostema	P.H.Hoekstra	Atopostema angustifolia Boutique, Atopostema angustifolia Boutique	Climber	native			Boutique (1951)				T. Couvreur
Spermatophytes	Annonaceae	Monanthotaxis bicornis (Boutique) Verdc.	Monanthotaxis bicornis	(Boutique) Verdc.	Popowia bicornis Boutique	Climber	native			Boutique (1951)				T. Couvreur
Spermatophytes	Annonaceae	Monanthotaxis biglandulosa (Boutique) P.H.Hoekstra	Monanthotaxis biglandulosa	(Boutique) P.H.Hoekstra		Climber	native			not recorded	Hoekstra et al. (2021); 10.3767/blumea.2021.66.02.01	Gillardin 183	https://www.botanicalcollections.be/specimen/BR0000008820440	T. Couvreur
Spermatophytes	Annonaceae	Monanthotaxis bokoli (De Wild. & T.Durand) Verdc.	Monanthotaxis bokoli	(De Wild. & T.Durand) Verdc.	Popowia bokoli (De Wild. & th.Durand) Robyns & Ghesq.	Climber	native			Boutique (1951)				T. Couvreur
Spermatophytes	Annonaceae	Monanthotaxis buchananii (Engl.) Verdc.	Monanthotaxis buchananii	(Engl.) Verdc.		(Sub)Shrub	native			not recorded		van der Ben 1337	https://www.botanicalcollections.be/specimen/BR0000015313676	T. Couvreur
Spermatophytes	Annonaceae	Monanthotaxis capea (E.G.Camus & A.Camus) Verdc.	Monanthotaxis capea	(E.G.Camus & A.Camus) Verdc.		Climber	native			not recorded	Hoekstra et al. (2021); 10.3767/blumea.2021.66.02.01			T. Couvreur
Spermatophytes	Annonaceae	Monanthotaxis confusa P.H.Hoekstra	Monanthotaxis confusa	P.H.Hoekstra		Climber	native	Endemic		not recorded	Hoekstra et al. (2021); 10.3767/blumea.2021.66.02.01	Gilbert 14442	https://www.botanicalcollections.be/specimen/BR0000013186098	T. Couvreur
Spermatophytes	Annonaceae	Monanthotaxis congolana (Boutique) P.H.Hoekstra	Monanthotaxis congolana	(Boutique) P.H.Hoekstra	Gilbertiella congolana Boutique	Climber	native	Endemic		Boutique (1951)				T. Couvreur
Spermatophytes	Annonaceae	Monanthotaxis enghiana (Diels) P.H.Hoekstra	Monanthotaxis enghiana	(Diels) P.H.Hoekstra	Oxymitra grandiflora Boutique	Climber	native			Boutique (1951)				T. Couvreur
Spermatophytes	Annonaceae	Monanthotaxis ferruginea (Oliv.) Verdc.	Monanthotaxis ferruginea	(Oliv.) Verdc.		Climber	native			Boutique (1951)				T. Couvreur
Spermatophytes	Annonaceae	Monanthotaxis filamentosa (Diels) Verdc.	Monanthotaxis filamentosa	(Diels) Verdc.	Popowia filamentosa Diels	Climber	native			Boutique (1951)				T. Couvreur
Spermatophytes	Annonaceae	Monanthotaxis foliosa (Engl. & Diels) Verdc.	Monanthotaxis foliosa	(Engl. & Diels) Verdc.		Climber	native			not recorded		Compère 831	https://www.botanicalcollections.be/specimen/BR0000013177089	T. Couvreur
Spermatophytes	Annonaceae	Monanthotaxis gilletii (De Wild.) Verdc.	Monanthotaxis gilletii	(De Wild.) Verdc.	Popowia gilletii De Wild.	Climber	native			Boutique (1951)				T. Couvreur
Spermatophytes	Annonaceae	Monanthotaxis klainei (Engl.) Verdc.	Monanthotaxis klainei	(Engl.) Verdc.	Atopostema klainei (Engl.) Boutique	Climber	native			Boutique (1951)				T. Couvreur
Spermatophytes	Annonaceae	Monanthotaxis laurentii (De Wild.) Verdc.	Monanthotaxis laurentii	(De Wild.) Verdc.	Popowia congensis (Engl. & Diels) Engl. & Diels	Climber	native			Boutique (1951)				T. Couvreur
Spermatophytes	Annonaceae	Monanthotaxis littoralis (Bagsh. & Baker f.) Verdc.	Monanthotaxis littoralis	(Bagsh. & Baker f.) Verdc.	Popowia littoralis Bagsh. & Baker f.	Climber	native			not recorded	Hoekstra et al. (2021); 10.3767/blumea.2021.66.02.01	Bequaert 6252	https://www.botanicalcollections.be/specimen/BR0000014045288	T. Couvreur
Spermatophytes	Annonaceae	Monanthotaxis lucidula (Oliv.) Verdc.	Monanthotaxis lucidula	(Oliv.) Verdc.	Popowia lucidula (Oliv.) Engl. & Diels	Climber	native			Boutique (1951)				T. Couvreur
Spermatophytes	Annonaceae	Monanthotaxis montana (Engl. & Diels) P.H.Hoekstra	Monanthotaxis montana	(Engl. & Diels) P.H.Hoekstra	Oxymitra soyauxii Sprague & Hutch.	Climber	native			Boutique (1951)				T. Couvreur
Spermatophytes	Annonaceae	Monanthotaxis mortehanii (De Wild.) Verdc.	Monanthotaxis mortehanii	(De Wild.) Verdc.	Popowia mortehanii De Wild.	Climber	native	Endemic		Boutique (1951)				T. Couvreur
Spermatophytes	Annonaceae	Monanthotaxis obovata (Benth.) P.H.Hoekstra	Monanthotaxis obovata	(Benth.) P.H.Hoekstra	Popowia obovata (Benth.) Engl. & Diels	Climber	native		Least Concern	Boutique (1951)				T. Couvreur
Spermatophytes	Annonaceae	Monanthotaxis ochroleuca (Diels) P.H.Hoekstra	Monanthotaxis ochroleuca	(Diels) P.H.Hoekstra		Climber	native			not recorded	Hoekstra et al. (2021); 10.3767/blumea.2021.66.02.01	Froment 72	https://www.botanicalcollections.be/specimen/BR0000013176907	T. Couvreur
Spermatophytes	Annonaceae	Monanthotaxis oligandra Exell	Monanthotaxis oligandra	Exell		Climber	native			not recorded		Toussaint 189	https://www.botanicalcollections.be/specimen/BR0000005831289	T. Couvreur
Spermatophytes	Annonaceae	Monanthotaxis orophila (Boutique) Verdc.	Monanthotaxis orophila	(Boutique) Verdc.	Popowia germainii Boutique	Climber	native		Near Threatened	Boutique (1951)				T. Couvreur
Spermatophytes	Annonaceae	Monanthotaxis parvifolia (Oliv.) Verdc.	Monanthotaxis parvifolia	(Oliv.) Verdc.	Popowia oliveriana Exell & Mendonça, Popowia louisii Boutique, Popowia oliveriana Exell & Mendonça	Climber	native		Least Concern	Boutique (1951)				T. Couvreur
Spermatophytes	Annonaceae	Monanthotaxis poggei Engl. & Diels	Monanthotaxis poggei	Engl. & Diels		Climber	native			Boutique (1951)				T. Couvreur
Spermatophytes	Annonaceae	Monanthotaxis pynaertii (De Wild.) P.H.Hoekstra	Monanthotaxis pynaertii	(De Wild.) P.H.Hoekstra		Climber	native			not recorded	Hoekstra et al. (2021); 10.3767/blumea.2021.66.02.01	Pynaert 852	https://www.botanicalcollections.be/specimen/BR0000008805348	T. Couvreur
Spermatophytes	Annonaceae	Monanthotaxis scamnopetala (Exell) P.H.Hoekstra	Monanthotaxis scamnopetala	(Exell) P.H.Hoekstra	Exellia scamnopetala (Exell) Boutique	Climber	native			Boutique (1951)				T. Couvreur
Spermatophytes	Annonaceae	Monanthotaxis schweinfurthii (Engl. & Diels) Verdc.	Monanthotaxis schweinfurthii	(Engl. & Diels) Verdc.	Enneastemon schweinfurthii (Engl. & Diels) Robyns & Ghesq., Enneastemon affinis Robyns & Ghesq.	Climber	native			Boutique (1951)				T. Couvreur
Spermatophytes	Annonaceae	Monanthotaxis seretii (De Wild.) P.H.Hoekstra	Monanthotaxis seretii	(De Wild.) P.H.Hoekstra	Enneastemon seretii (De Wild.) Robyns & Ghesq.	Climber	native			not recorded	Hoekstra et al. (2021); 10.3767/blumea.2021.66.02.01	Seret 870	https://www.botanicalcollections.be/specimen/BR0000008820259	T. Couvreur
Spermatophytes	Annonaceae	Monodora angolensis Welw.	Monodora angolensis	Welw.	Monodora louisii Boutique	Tree	native		Least Concern	Boutique (1951)				T. Couvreur
Spermatophytes	Annonaceae	Monodora laurentii De Wild.	Monodora laurentii	De Wild.		(Sub)Shrub	native		Least Concern	Boutique (1951)				T. Couvreur
Spermatophytes	Annonaceae	Monodora myristica (Gaertn.) Dunal	Monodora myristica	(Gaertn.) Dunal		Tree	native		Least Concern	Boutique (1951)				T. Couvreur
Spermatophytes	Annonaceae	Monodora tenuifolia Benth.	Monodora tenuifolia	Benth.		Tree	native		Least Concern	Boutique (1951)				T. Couvreur
Spermatophytes	Annonaceae	Neostenanthera myristicifolia (Oliv.) Exell	Neostenanthera myristicifolia	(Oliv.) Exell	Neostenanthera pluriflora (De Wild.) Exell	Climber	native		Least Concern	Boutique (1951)				T. Couvreur
Spermatophytes	Annonaceae	Piptostigma mortehanii De Wild.	Piptostigma mortehanii	De Wild.		Tree	native		Least Concern	Boutique (1951)				T. Couvreur
Spermatophytes	Annonaceae	Polyceratocarpus germainii Boutique	Polyceratocarpus germainii	Boutique		(Sub)Shrub	native	Endemic		Boutique (1951)				T. Couvreur
Spermatophytes	Annonaceae	Polyceratocarpus gossweileri (Exell) Paiva	Polyceratocarpus gossweileri	(Exell) Paiva	Polyceratocarpus vermoesenii Robyns & Ghesq.	Tree	native		Least Concern	Boutique (1951)				T. Couvreur
Spermatophytes	Annonaceae	Polyceratocarpus pellegrinii Le Thomas	Polyceratocarpus pellegrinii	Le Thomas		Tree	native			not recorded		Belesi 1471/005 (BRLU0025660)		O. Lachenaud
Spermatophytes	Annonaceae	Sphaerocoryne gracilis (Oliv. ex Engl. & Diels) Verdc.	Sphaerocoryne gracilis	(Oliv. ex Engl. & Diels) Verdc.	Popowia engleriana Exell & Mendonça	(Sub)Shrub	native		Least Concern	Boutique (1951)				T. Couvreur
Spermatophytes	Annonaceae	Toussaintia congolensis Boutique	Toussaintia congolensis	Boutique		Climber	native	Endemic		Boutique (1951)				T. Couvreur
Spermatophytes	Annonaceae	Uvaria angolensis Welw. ex Oliv.	Uvaria angolensis	Welw. ex Oliv.		Climber	native		Least Concern	Boutique (1951)				T. Couvreur
Spermatophytes	Annonaceae	Uvaria anisotricha (Le Thomas) Couvreur	Uvaria anisotricha	(Le Thomas) Couvreur		Climber	native			not recorded		Louis 13086	https://www.botanicalcollections.be/specimen/BR0000014054044	O. Lachenaud
Spermatophytes	Annonaceae	Uvaria annonoides Baker f.	Uvaria annonoides	Baker f.	Uvaria platyphylla Boutique	Climber	native			Boutique (1951)				T. Couvreur
Spermatophytes	Annonaceae	Uvaria baumannii Engl. & Diels	Uvaria baumannii	Engl. & Diels		(Sub)Shrub	native			Boutique (1951)				T. Couvreur
Spermatophytes	Annonaceae	Uvaria brevistipitata De Wild.	Uvaria brevistipitata	De Wild.		(Sub)Shrub	native			Boutique (1951)				T. Couvreur
Spermatophytes	Annonaceae	Uvaria cabrae De Wild.	Uvaria cabrae	De Wild.		Climber	native	Endemic		Boutique (1951)				T. Couvreur
Spermatophytes	Annonaceae	Uvaria chamae P.Beauv.	Uvaria chamae	P.Beauv.		(Sub)Shrub	native		Least Concern	Boutique (1951)				T. Couvreur
Spermatophytes	Annonaceae	Uvaria comperei Le Thomas	Uvaria comperei	Le Thomas		Climber	native			not recorded		Compère 1095	https://www.botanicalcollections.be/specimen/BR0000014051227	T. Couvreur
Spermatophytes	Annonaceae	Uvaria dacremontii Boutique	Uvaria dacremontii	Boutique		Climber	native			Boutique (1951)				T. Couvreur
Spermatophytes	Annonaceae	Uvaria laurentii De Wild.	Uvaria laurentii	De Wild.		Climber	native		Least Concern	Boutique (1951)				T. Couvreur
Spermatophytes	Annonaceae	Uvaria leopoldvillensis De Wild.	Uvaria leopoldvillensis	De Wild.		Climber	native			Boutique (1951)				T. Couvreur
Spermatophytes	Annonaceae	Uvaria mocoli De Wild. & T.Durand	Uvaria mocoli	De Wild. & T.Durand		Climber	native			Boutique (1951)				T. Couvreur
Spermatophytes	Annonaceae	Uvaria muricata Pierre ex Engl. & Diels	Uvaria muricata	Pierre ex Engl. & Diels	Uvaria suaveolens Louis ex Boutique	Climber	native			Boutique (1951)				T. Couvreur
Spermatophytes	Annonaceae	Uvaria osmontha Diels	Uvaria osmontha	Diels		Climber	native			not recorded		Toussaint 592	https://www.botanicalcollections.be/specimen/BR0000014590634	O. Lachenaud
Spermatophytes	Annonaceae	Uvaria poggei Engl. & Diels	Uvaria poggei	Engl. & Diels		Climber	native			Boutique (1951)				T. Couvreur
Spermatophytes	Annonaceae	Uvaria pulchra Louis ex Boutique	Uvaria pulchra	Louis ex Boutique		Climber	native	Endemic		Boutique (1951)				T. Couvreur
Spermatophytes	Annonaceae	Uvaria rivularis Louis ex Boutique	Uvaria rivularis	Louis ex Boutique		Climber	native			Boutique (1951)				T. Couvreur
Spermatophytes	Annonaceae	Uvaria scabrida Oliv.	Uvaria scabrida	Oliv.		Climber	native			Boutique (1951)				T. Couvreur
Spermatophytes	Annonaceae	Uvaria schweinfurthii Engl. & Diels	Uvaria schweinfurthii	Engl. & Diels		Climber	native			Boutique (1951)				T. Couvreur
Spermatophytes	Annonaceae	Uvaria smithii Engl.	Uvaria smithii	Engl.	Uvaria pecoensis Exell	(Sub)Shrub	native			not recorded		Smith s.n. (BM000554054)		T. Couvreur
Spermatophytes	Annonaceae	Uvaria versicolor Pierre ex Engl. & Diels	Uvaria versicolor	Pierre ex Engl. & Diels		(Sub)Shrub	native			Boutique (1951)				T. Couvreur
Spermatophytes	Annonaceae	Uvaria welwitschii (Hiern) Engl. & Diels	Uvaria welwitschii	(Hiern) Engl. & Diels		Climber	native			Boutique (1951)				T. Couvreur
Spermatophytes	Annonaceae	Uvariastrum germainii Boutique	Uvariastrum germainii	Boutique		Tree	native		Least Concern	Boutique (1951)				T. Couvreur
Spermatophytes	Annonaceae	Uvariastrum hexaloboides (R.E.Fr.) R.E.Fr. ex N.Robson	Uvariastrum hexaloboides	(R.E.Fr.) R.E.Fr. ex N.Robson	Uvaria hexaloboides R.E.Fr.	Tree	native		Least Concern	Boutique (1951)				T. Couvreur
Spermatophytes	Annonaceae	Uvariastrum pierreanum Engl.	Uvariastrum pierreanum	Engl.		Tree	native		Least Concern	Boutique (1951)				T. Couvreur
Spermatophytes	Annonaceae	Uvariastrum zenkeri Engl. & Diels	Uvariastrum zenkeri	Engl. & Diels	Uvariastrum pynaertii De Wild.	Tree	native		Least Concern	Boutique (1951)				T. Couvreur
Spermatophytes	Annonaceae	Uvariodendron fuscum (Benth.) R.E.Fr.	Uvariodendron fuscum	(Benth.) R.E.Fr.		Tree	native		Least Concern	not recorded		Hart 910	https://www.botanicalcollections.be/specimen/BR0000014587856	T. Couvreur
Spermatophytes	Annonaceae	Uvariodendron molundense (Diels) R.E.Fr.	Uvariodendron molundense	(Diels) R.E.Fr.	Uvariodendron mayumbense (Exell) R.E.Fr.	Tree	native		Least Concern	Boutique (1951)				T. Couvreur
Spermatophytes	Annonaceae	Uvariopsis congensis Robyns & Ghesq.	Uvariopsis congensis	Robyns & Ghesq.		Tree	native		Least Concern	Boutique (1951)				T. Couvreur
Spermatophytes	Annonaceae	Uvariopsis congolana (De Wild.) R.E.Fr.	Uvariopsis congolana	(De Wild.) R.E.Fr.	Thonnera congolana De Wild.	Tree	native		Least Concern	Boutique (1951)				T. Couvreur
Spermatophytes	Annonaceae	Uvariopsis pedunculosa (Diels) Robyns & Ghesq.,	Uvariopsis pedunculosa	(Diels) Robyns & Ghesq.,	Uvariopsis vanderystii Robyns & Ghesq.	Tree	native		Vulnerable	Boutique (1951)				T. Couvreur
Spermatophytes	Annonaceae	Uvariopsis solheidii (De Wild.) Robyns & Ghesq.	Uvariopsis solheidii	(De Wild.) Robyns & Ghesq.		Tree	native			Boutique (1951)				T. Couvreur
Spermatophytes	Annonaceae	Xylopia aethiopica (Dunal) A.Rich.	Xylopia aethiopica	(Dunal) A.Rich.		Tree	native		Least Concern	Boutique (1951)				T. Couvreur
Spermatophytes	Annonaceae	Xylopia aurantiiodora De Wild. & T.Durand	Xylopia aurantiiodora	De Wild. & T.Durand		Tree	native		Least Concern	Boutique (1951)				T. Couvreur
Spermatophytes	Annonaceae	Xylopia congolensis De Wild.	Xylopia congolensis	De Wild.		Tree	native		Near Threatened	not recorded		Gillet 872	https://www.botanicalcollections.be/specimen/BR0000013767457	T. Couvreur
Spermatophytes	Annonaceae	Xylopia cupularis Mildbr.	Xylopia cupularis	Mildbr.	Xylopia chrysophylla Louis ex Boutique	Tree	native		Least Concern	Boutique (1951)				T. Couvreur
Spermatophytes	Annonaceae	Xylopia flamignii Boutique	Xylopia flamignii	Boutique		Tree	native		Least Concern	not recorded		Flamigni 9026ter	https://www.botanicalcollections.be/specimen/BR0000024941570	T. Couvreur
Spermatophytes	Annonaceae	Xylopia gilbertii Boutique	Xylopia gilbertii	Boutique		Tree	native		Vulnerable	Boutique (1951)				T. Couvreur
Spermatophytes	Annonaceae	Xylopia globosa D.M.Johnson & N.A.Murray	Xylopia globosa	D.M.Johnson & N.A.Murray		Tree	native			not recorded		Hauzer 7	https://www.botanicalcollections.be/specimen/BR0000014128103	T. Couvreur
Spermatophytes	Annonaceae	Xylopia hypolampra Mildbr.	Xylopia hypolampra	Mildbr.		Tree	native		Least Concern	Boutique (1951)				T. Couvreur
Spermatophytes	Annonaceae	Xylopia katangensis De Wild.	Xylopia katangensis	De Wild.		Tree	native		Least Concern	Boutique (1951)				T. Couvreur
Spermatophytes	Annonaceae	Xylopia letestui Pellegr.	Xylopia letestui	Pellegr.		Tree	native		Least Concern	not recorded		Evrard 6189	https://www.botanicalcollections.be/specimen/BR0000014131820	T. Couvreur
Spermatophytes	Annonaceae	Xylopia longipetala De Wild. & T.Durand	Xylopia longipetala	De Wild. & T.Durand	Xylopia vallotii Chipp ex Hutch. & Dalziel	Tree	native		Least Concern	not recorded		Dewèvre 876	https://www.botanicalcollections.be/specimen/BR0000008825360	T. Couvreur
Spermatophytes	Annonaceae	Xylopia odoratissima Welw. ex Oliv.	Xylopia odoratissima	Welw. ex Oliv.		Tree	native			Boutique (1951)				P. Meerts
Spermatophytes	Annonaceae	Xylopia phloiodora Mildbr.	Xylopia phloiodora	Mildbr.		Tree	native			Boutique (1951)				T. Couvreur
Spermatophytes	Annonaceae	Xylopia pynaertii De Wild.	Xylopia pynaertii	De Wild.		Tree	native		Least Concern	Boutique (1951)				T. Couvreur
Spermatophytes	Annonaceae	Xylopia quintasii Pierre ex Engl. & Diels	Xylopia quintasii	Pierre ex Engl. & Diels		Tree	native		Least Concern	Boutique (1951)				T. Couvreur
Spermatophytes	Annonaceae	Xylopia rubescens Oliv.	Xylopia rubescens	Oliv.		Tree	native		Least Concern	Boutique (1951)				T. Couvreur
Spermatophytes	Annonaceae	Xylopia shirensis (Engl. & Diels) D.M.Johnson & N.A.Murray	Xylopia shirensis	(Engl. & Diels) D.M.Johnson & N.A.Murray		Tree	native		Least Concern	not recorded		Malaisse 13134	https://www.botanicalcollections.be/specimen/BR0000014582356	T. Couvreur
Spermatophytes	Annonaceae	Xylopia staudtii Engl. & Diels	Xylopia staudtii	Engl. & Diels		Tree	native		Least Concern	Boutique (1951)				T. Couvreur
Spermatophytes	Annonaceae	Xylopia thomsonii Oliv.	Xylopia thomsonii	Oliv.		(Sub)Shrub	native		Least Concern	not recorded		Louis 1842	https://www.botanicalcollections.be/specimen/BR0000024991032	T. Couvreur
Spermatophytes	Annonaceae	Xylopia tomentosa Exell	Xylopia tomentosa	Exell		(Sub)Shrub	native		Least Concern	not recorded		Pauwels 2961	https://www.botanicalcollections.be/specimen/BR0000024990516	T. Couvreur
Spermatophytes	Annonaceae	Xylopia toussaintii Boutique	Xylopia toussaintii	Boutique		Tree	native		Vulnerable	Boutique (1951)				T. Couvreur
Spermatophytes	Annonaceae	Xylopia wilwerthii De Wild. & T.Durand	Xylopia wilwerthii	De Wild. & T.Durand		Tree	native		Least Concern	Boutique (1951)				T. Couvreur
Spermatophytes	Apiaceae	Afroligusticum aculeolatum (Engl.) P.J.D.Winter	Afroligusticum aculeolatum	(Engl.) P.J.D.Winter		Herb	native			family not covered		De Backer 32	https://www.botanicalcollections.be/specimen/BR0000005325351	P. Meerts
Spermatophytes	Apiaceae	Afroligusticum claessensii (C.Norman) P.J.D.Winter	Afroligusticum claessensii	(C.Norman) P.J.D.Winter		Herb	native			family not covered		Claessens 1409	https://www.botanicalcollections.be/specimen/BR0000008971302	P. Meerts
Spermatophytes	Apiaceae	Afroligusticum elliotii (Engl.) C.Norman	Afroligusticum elliotii	(Engl.) C.Norman		Herb	native		Endangered	family not covered		Bequaert 3023	https://www.botanicalcollections.be/specimen/BR0000009825192	P. Meerts
Spermatophytes	Apiaceae	Afroligusticum linderi (C.Norman) P.J.D.Winter	Afroligusticum linderi	(C.Norman) P.J.D.Winter		Herb	native		Least Concern	family not covered		Lebrun 4908	https://www.botanicalcollections.be/specimen/BR0000005330799	P. Meerts
Spermatophytes	Apiaceae	Afroligusticum runssoricum (Engl.) P.J.D.Winter	Afroligusticum runssoricum	(Engl.) P.J.D.Winter		Herb	native		Vulnerable	family not covered		de Witte 9308		P. Meerts
Spermatophytes	Apiaceae	Afroligusticum scottianum (Engl.) P.J.D.Winter	Afroligusticum scottianum	(Engl.) P.J.D.Winter		Herb	native			family not covered		Bequaert 3829	https://www.botanicalcollections.be/specimen/BR0000008929945	P. Meerts
Spermatophytes	Apiaceae	Afrosciadium eylesii (C.Norman) P.J.D.Winter	Afrosciadium eylesii	(C.Norman) P.J.D.Winter		Herb	native			family not covered		Malaisse 6171	https://www.botanicalcollections.be/specimen/BR0000005330461	P. Meerts
Spermatophytes	Apiaceae	Afrosciadium kerstenii (Engl.) P.J.D.Winter	Afrosciadium kerstenii	(Engl.) P.J.D.Winter		Herb	native			family not covered		de Witte 2239	https://www.botanicalcollections.be/specimen/BR0000005331239	P. Meerts
Spermatophytes	Apiaceae	Afrosciadium lynesii (C.Norman) P.J.D.Winter	Afrosciadium lynesii	(C.Norman) P.J.D.Winter		Herb	native			family not covered		Symoens 4945	https://www.botanicalcollections.be/specimen/BR0000027601778V	P. Meerts
Spermatophytes	Apiaceae	Afrosciadium trisectum (C.C.Towns.) P.J.D.Winter	Afrosciadium trisectum	(C.C.Towns.) P.J.D.Winter		Herb	native	Endemic		family not covered		Hooper & Townsend 504	https://www.botanicalcollections.be/specimen/BR0000008930293	P. Meerts
Spermatophytes	Apiaceae	Alepidea peduncularis Steud. ex A.Rich.	Alepidea peduncularis	Steud. ex A.Rich.		Herb	native			family not covered		Lisowski, Malaisse & Symoens 1171 (BR0000019716831)		P. Meerts
Spermatophytes	Apiaceae	Anthriscus sylvestris (L.) Hoffm.	Anthriscus sylvestris	(L.) Hoffm.		Herb	native			family not covered		Bamps 2985	https://www.botanicalcollections.be/specimen/BR0000018815733	P. Meerts
Spermatophytes	Apiaceae	Berula imbricata (Schinz) Spalik & S.R.Downie	Berula imbricata	(Schinz) Spalik & S.R.Downie		Herb	native			family not covered		Homblé 919	https://www.botanicalcollections.be/specimen/BR0000006878580	P. Meerts
Spermatophytes	Apiaceae	Berula repanda (Welw. ex Hiern) Spalik & S.R.Downie	Berula repanda	(Welw. ex Hiern) Spalik & S.R.Downie		Herb	native			family not covered		Schmitz 5703	https://www.botanicalcollections.be/specimen/BR0000019576497	P. Meerts
Spermatophytes	Apiaceae	Berula thunbergii (DC.) H.Wolff	Berula thunbergii	(DC.) H.Wolff		Herb	native			family not covered		Devred 1890	https://www.botanicalcollections.be/specimen/BR0000019572765	P. Meerts
Spermatophytes	Apiaceae	Centella asiatica (L.) Urb.	Centella asiatica	(L.) Urb.		Herb	native		Least Concern	family not covered		Vanderyst 27334		P. Meerts
Spermatophytes	Apiaceae	Cryptotaenia africana (Hook.f.) Drude	Cryptotaenia africana	(Hook.f.) Drude		Herb	native			family not covered		Taton 1458	https://www.botanicalcollections.be/specimen/BR0000015685117	P. Meerts
Spermatophytes	Apiaceae	Cyclospermum leptophyllum (Pers.) Sprague	Cyclospermum leptophyllum	(Pers.) Sprague		Herb	introduced			family not covered		Lewalle 1773	https://www.botanicalcollections.be/specimen/BR0000015684547	P. Meerts
Spermatophytes	Apiaceae	Daucus incognitus (C.Norman) Spalik, Reduron & Banasiak	Daucus incognitus	(C.Norman) Spalik, Reduron & Banasiak	Agrocharis incognita (C.Norman) Heywood & Jury	Herb	native			family not covered		Lebrun 3863	https://www.botanicalcollections.be/specimen/BR0000020117115	P. Meerts
Spermatophytes	Apiaceae	Daucus melananthus (Hochst.) Reduron, Spalik & Banasiak	Daucus melananthus	(Hochst.) Reduron, Spalik & Banasiak	Agrocharis melanantha Hochst.	Herb	native			family not covered		Hendrickx 4812	https://www.botanicalcollections.be/specimen/BR0000020116484	P. Meerts
Spermatophytes	Apiaceae	Daucus pedunculatus (Baker f.) Banasiak, Spalik & Reduron	Daucus pedunculatus	(Baker f.) Banasiak, Spalik & Reduron	Agrocharis pedunculata (Baker f.) Heywood & Jury	Herb	native			family not covered		Dubois 1256	https://www.botanicalcollections.be/specimen/BR0000019576350	P. Meerts
Spermatophytes	Apiaceae	Diplolophium africanum Turcz.	Diplolophium africanum	Turcz.		Herb	native			family not covered		Gérard 2974	https://www.botanicalcollections.be/specimen/BR0000006981808	P. Meerts
Spermatophytes	Apiaceae	Diplolophium zambesianum Hiern	Diplolophium zambesianum	Hiern		Herb	native			family not covered		Senterre 4623	https://www.botanicalcollections.be/specimen/BR0000006784904	P. Meerts
Spermatophytes	Apiaceae	Eryngium foetidum L.	Eryngium foetidum	L.		Herb	introduced			family not covered		Pauwels 6541	https://www.botanicalcollections.be/specimen/BR0000015683588	P. Meerts
Spermatophytes	Apiaceae	Heracleum abyssinicum (Boiss.) C.Norman	Heracleum abyssinicum	(Boiss.) C.Norman		Herb	native			family not covered		Lebrun 8744	https://www.botanicalcollections.be/specimen/BR0000015682871	P. Meerts
Spermatophytes	Apiaceae	Heteromorpha arborescens (Spreng.) Cham. & Schltdl.	Heteromorpha arborescens	(Spreng.) Cham. & Schltdl.		(Sub)Shrub	native			family not covered		Froment 638	https://www.botanicalcollections.be/specimen/BR0000019584638	P. Meerts
Spermatophytes	Apiaceae	Heteromorpha gossweileri (C.Norman) C.Norman	Heteromorpha gossweileri	(C.Norman) C.Norman		Herb	native			family not covered		Duvigneaud 3736 (BRLU)		P. Meerts
Spermatophytes	Apiaceae	Heteromorpha involucrata Conrath	Heteromorpha involucrata	Conrath		(Sub)Shrub	native			family not covered		Quarré 7683	https://www.botanicalcollections.be/specimen/BR0000015687449	P. Meerts
Spermatophytes	Apiaceae	Heteromorpha occidentalis P.J.D.Winter	Heteromorpha occidentalis	P.J.D.Winter		(Sub)Shrub	native			family not covered		Malaisse 5433	https://www.botanicalcollections.be/specimen/BR0000015688026	P. Meerts
Spermatophytes	Apiaceae	Lefebvrea abyssinica A.Rich.	Lefebvrea abyssinica	A.Rich.		Herb	native			family not covered		Mullenders 246		P. Meerts
Spermatophytes	Apiaceae	Lefebvrea grantii (Kingston ex Oliv.) S.Droop	Lefebvrea grantii	(Kingston ex Oliv.) S.Droop		Herb	native			family not covered		Laurent 509	https://www.botanicalcollections.be/specimen/BR0000005300136	P. Meerts
Spermatophytes	Apiaceae	Lefebvrea longipedicellata Engl.	Lefebvrea longipedicellata	Engl.		Herb	native			family not covered		Bamps 45	https://www.botanicalcollections.be/specimen/BR0000005319039	P. Meerts
Spermatophytes	Apiaceae	Lefebvrea oblongisecta (C.C.Towns.) P.J.D.Winter	Lefebvrea oblongisecta	(C.C.Towns.) P.J.D.Winter		Herb	native			family not covered		Quarré 7623	https://www.botanicalcollections.be/specimen/BR0000005330157	P. Meerts
Spermatophytes	Apiaceae	Oenanthe mildbraedii H.Wolff	Oenanthe mildbraedii	H.Wolff		Herb	native		Vulnerable	family not covered		Bequaert 6030	https://www.botanicalcollections.be/specimen/BR0000006878702	P. Meerts
Spermatophytes	Apiaceae	Oenanthe palustris (Chiov.) C.Norman	Oenanthe palustris	(Chiov.) C.Norman		Herb	native			family not covered		Bequaert 5968	https://www.botanicalcollections.be/specimen/BR0000019581408	P. Meerts
Spermatophytes	Apiaceae	Oenanthe procumbens (H.Wolff) C.Norman	Oenanthe procumbens	(H.Wolff) C.Norman		Herb	native			family not covered		Smeyers 84	https://www.botanicalcollections.be/specimen/BR0000019580470	P. Meerts
Spermatophytes	Apiaceae	Physotrichia aspera (C.Norman) R.Kr.Singh & Sanjeet Kumar	Physotrichia aspera	(C.Norman) R.Kr.Singh & Sanjeet Kumar	Spuriodaucus asper C.Norman	Herb	native	Endemic		family not covered		Malaisse & Goetghebeur 869	https://www.botanicalcollections.be/specimen/BR0000019576398	P. Meerts
Spermatophytes	Apiaceae	Physotrichia atropurpurea (C.Norman) Cannon	Physotrichia atropurpurea	(C.Norman) Cannon	Spuriodaucus quarrei C.Norman	Herb	native			family not covered		Malaisse & Grégoire 75	https://www.botanicalcollections.be/specimen/BR0000015683755	P. Meerts
Spermatophytes	Apiaceae	Physotrichia heracleoides H.Wolff	Physotrichia heracleoides	H.Wolff		Herb	native			family not covered		Brédo 3494	https://www.botanicalcollections.be/specimen/BR0000005309542	P. Meerts
Spermatophytes	Apiaceae	Physotrichia longiradiatum H.Wolff	Physotrichia longiradiatum	H.Wolff		Herb	native	Endemic		family not covered		Breyne 4024	https://www.botanicalcollections.be/specimen/BR0000019572697	P. Meerts
Spermatophytes	Apiaceae	Physotrichia muriculata (Welw. ex Hiern) S.Droop & C.C.Towns.	Physotrichia muriculata	(Welw. ex Hiern) S.Droop & C.C.Towns.		Herb	native			family not covered		de Witte 5575	https://www.botanicalcollections.be/specimen/BR0000005309603	P. Meerts
Spermatophytes	Apiaceae	Physotrichia verdickii C.Norman	Physotrichia verdickii	C.Norman		Herb	native	Endemic		family not covered		Verdick 444	https://www.botanicalcollections.be/specimen/BR0000008968296	P. Meerts
Spermatophytes	Apiaceae	Pimpinella acutidentata C.Norman	Pimpinella acutidentata	C.Norman		Herb	native			family not covered		Bamps & Malaisse 8425	https://www.botanicalcollections.be/specimen/BR0000019578828	P. Meerts
Spermatophytes	Apiaceae	Pimpinella buchananii H.Wolff	Pimpinella buchananii	H.Wolff		Herb	native			family not covered		Robyns 2114	https://www.botanicalcollections.be/specimen/BR0000008968623	P. Meerts
Spermatophytes	Apiaceae	Pimpinella favifolia C.Norman	Pimpinella favifolia	C.Norman		Herb	native			family not covered		Kässner 2818 (BM000902763)	https://data.nhm.ac.uk/object/fe0712eb-8a5c-4360-bc07-26614c8f9d1d	P. Meerts
Spermatophytes	Apiaceae	Pimpinella filiformis H.Wolff	Pimpinella filiformis	H.Wolff		Herb	native	Endemic		family not covered		Kässner 2783 (BM000902769)	https://data.nhm.ac.uk/object/689a2c7c-f953-4b32-87e0-aec7203ea268	P. Meerts
Spermatophytes	Apiaceae	Pimpinella homblei C.Norman	Pimpinella homblei	C.Norman		Herb	native	Endemic		family not covered		Homblé 1225	https://www.botanicalcollections.be/specimen/BR0000008968951	P. Meerts
Spermatophytes	Apiaceae	Pimpinella huillensis Welw. ex Engl.	Pimpinella huillensis	Welw. ex Engl.		Herb	native			family not covered		Robyns 1662	https://www.botanicalcollections.be/specimen/BR0000005310678	P. Meerts
Spermatophytes	Apiaceae	Pimpinella kaessneri (H.Wolff) Cannon	Pimpinella kaessneri	(H.Wolff) Cannon		Herb	native			family not covered		Kässner 2416	https://www.botanicalcollections.be/specimen/BR0000008969446	P. Meerts
Spermatophytes	Apiaceae	Pimpinella ledermannii H.Wolff	Pimpinella ledermannii	H.Wolff		Herb	native			family not covered		Robyns 2147	https://www.botanicalcollections.be/specimen/BR0000005310531	P. Meerts
Spermatophytes	Apiaceae	Pimpinella oreophila Hook.f.	Pimpinella oreophila	Hook.f.		Herb	native			family not covered		Osmaston 2546	https://www.botanicalcollections.be/specimen/BR0000005310746	P. Meerts
Spermatophytes	Apiaceae	Pimpinella robynsii C.Norman	Pimpinella robynsii	C.Norman		Herb	native			family not covered		Hendrickx 4380	https://www.botanicalcollections.be/specimen/BR0000019572857	P. Meerts
Spermatophytes	Apiaceae	Pseudocarum eminii (Engl.) H.Wolff	Pseudocarum eminii	(Engl.) H.Wolff		Climber	native			family not covered		Humbert 8766		P. Meerts
Spermatophytes	Apiaceae	Sanicula elata Buch.-Ham. ex D.Don	Sanicula elata	Buch.-Ham. ex D.Don		Herb	native			family not covered		Froment 182	https://www.botanicalcollections.be/specimen/BR0000019577265	P. Meerts
Spermatophytes	Apiaceae	Steganotaenia araliacea Hochst.	Steganotaenia araliacea	Hochst.		(Sub)Shrub	native			family not covered		Donis 1703	https://www.botanicalcollections.be/specimen/BR0000019574776	P. Meerts
Spermatophytes	Apiaceae	Steganotaenia hockii (C.Norman) C.Norman	Steganotaenia hockii	(C.Norman) C.Norman		Herb	native			family not covered		Schmitz 7276	https://www.botanicalcollections.be/specimen/BR0000019571218	P. Meerts
Spermatophytes	Apiaceae	Torilis africana Spreng.	Torilis africana	Spreng.		Herb	native			family not covered		Taton 1528	https://www.botanicalcollections.be/specimen/BR0000019571614	P. Meerts
Spermatophytes	Apocynaceae	Acokanthera oppositifolia (Lam.) Codd	Acokanthera oppositifolia	(Lam.) Codd		(Sub)Shrub	native		Least Concern	Beentje (2021)				E. Fischer
Spermatophytes	Apocynaceae	Acokanthera schimperi (A.DC.) Schweinf.	Acokanthera schimperi	(A.DC.) Schweinf.		(Sub)Shrub	native		Least Concern	Beentje (2021)				E. Fischer
Spermatophytes	Apocynaceae	Alafia barteri Oliv.	Alafia barteri	Oliv.		Climber	native			Beentje (2021)				E. Fischer
Spermatophytes	Apocynaceae	Alafia benthamii (Baill.) Stapf	Alafia benthamii	(Baill.) Stapf		Climber	native			Beentje (2021)				E. Fischer
Spermatophytes	Apocynaceae	Alafia caudata Stapf	Alafia caudata	Stapf		Climber	native			Beentje (2021)				E. Fischer
Spermatophytes	Apocynaceae	Alafia erythrophthalma (K.Schum.) Leeuwenb.	Alafia erythrophthalma	(K.Schum.) Leeuwenb.	Alafia grandis Stapf	Climber	native			Beentje (2021)				E. Fischer
Spermatophytes	Apocynaceae	Alafia landolphioides (A.DC.) K.Schum.	Alafia landolphioides	(A.DC.) K.Schum.		Climber	native			Beentje (2021)				E. Fischer
Spermatophytes	Apocynaceae	Alafia lucida Stapf	Alafia lucida	Stapf		Climber	native			Beentje (2021)				E. Fischer
Spermatophytes	Apocynaceae	Alafia microstylis K.Schum.	Alafia microstylis	K.Schum.		Climber	native			Beentje (2021)				E. Fischer
Spermatophytes	Apocynaceae	Alafia multiflora (Stapf) Stapf	Alafia multiflora	(Stapf) Stapf		Climber	native			Beentje (2021)				E. Fischer
Spermatophytes	Apocynaceae	Alafia schumannii Stapf	Alafia schumannii	Stapf	Alafia bequaertii De Wild.	Climber	native			Beentje (2021)				E. Fischer
Spermatophytes	Apocynaceae	Alafia zambesiaca Kupicha	Alafia zambesiaca	Kupicha		Climber	native			Beentje (2021)				E. Fischer
Spermatophytes	Apocynaceae	Allamanda cathartica L.	Allamanda cathartica	L.		(Sub)Shrub	introduced			Beentje (2021)				E. Fischer
Spermatophytes	Apocynaceae	Allamanda schottii Pohl	Allamanda schottii	Pohl		(Sub)Shrub	introduced			Beentje (2021)				E. Fischer
Spermatophytes	Apocynaceae	Alstonia boonei De Wild.	Alstonia boonei	De Wild.		Tree	native		Least Concern	Beentje (2021)				E. Fischer
Spermatophytes	Apocynaceae	Alstonia congensis Engl.	Alstonia congensis	Engl.		Tree	native		Least Concern	Beentje (2021)				E. Fischer
Spermatophytes	Apocynaceae	Alstonia macrophylla Wall. ex G.Don.	Alstonia macrophylla	Wall. ex G.Don.		Tree	introduced			Beentje (2021)				E. Fischer
Spermatophytes	Apocynaceae	Ancylobothrys amoena Hua	Ancylobothrys amoena	Hua		Climber	native			Beentje (2021)				E. Fischer
Spermatophytes	Apocynaceae	Ancylobothrys petersiana (Klotzsch) Pierre	Ancylobothrys petersiana	(Klotzsch) Pierre		Climber	native			Beentje (2021)				E. Fischer
Spermatophytes	Apocynaceae	Ancylobothrys pyriformis Pierre	Ancylobothrys pyriformis	Pierre		Climber	native			Beentje (2021)				E. Fischer
Spermatophytes	Apocynaceae	Ancylobothrys robusta Pierre	Ancylobothrys robusta	Pierre		Climber	native			Beentje (2021)				E. Fischer
Spermatophytes	Apocynaceae	Ancylobothrys scandens (Schumach.) Pichon	Ancylobothrys scandens	(Schumach.) Pichon		Climber	native			Beentje (2021)				E. Fischer
Spermatophytes	Apocynaceae	Anisopus efulensis (N.E.Br.) Goyder	Anisopus efulensis	(N.E.Br.) Goyder		Climber	native			subfamily not included		De 264	https://www.botanicalcollections.be/specimen/BR0000014563126	E. Fischer
Spermatophytes	Apocynaceae	Anisopus exellii (C.Norman) S.Reuss, Liede & Meve	Anisopus exellii	(C.Norman) S.Reuss, Liede & Meve	Marsdenia exellii C.Norman	Climber	native		Endangered	subfamily not included		Bytebier 2899	http://specimens.kew.org/herbarium/K000024887	M. Cheek
Spermatophytes	Apocynaceae	Anisopus magniflorus (P.T.Li) S.Reuss, Liede & Meve	Anisopus magniflorus	(P.T.Li) S.Reuss, Liede & Meve	Marsdenia magniflora P.T.Li	Climber	native		Vulnerable	subfamily not included		De 1528	https://www.botanicalcollections.be/specimen/BR0000014832352	E. Fischer
Spermatophytes	Apocynaceae	Anisopus mannii N.E.Br.	Anisopus mannii	N.E.Br.		Climber	native			subfamily not included		Louis 14203	https://www.botanicalcollections.be/specimen/BR0000014563461	E. Fischer
Spermatophytes	Apocynaceae	Asclepias amabilis N.E.Br.	Asclepias amabilis	N.E.Br.		Herb	native			subfamily not included		Malaisse 7440	https://www.botanicalcollections.be/specimen/BR0000014563683	E. Fischer
Spermatophytes	Apocynaceae	Asclepias ameliae S.Moore	Asclepias ameliae	S.Moore		Herb	native			subfamily not included		Bulaimu S.N.	https://www.botanicalcollections.be/specimen/BR0000014563751	E. Fischer
Spermatophytes	Apocynaceae	Asclepias aurea (Schltr.) Schltr.	Asclepias aurea	(Schltr.) Schltr.		Herb	native			subfamily not included		Malaisse 4696	https://www.botanicalcollections.be/specimen/BR0000014564222	E. Fischer
Spermatophytes	Apocynaceae	Asclepias buchwaldii (Schltr. & K.Schum.) De Wild.	Asclepias buchwaldii	(Schltr. & K.Schum.) De Wild.		Herb	native			subfamily not included		Christiaensen 158	https://www.botanicalcollections.be/specimen/BR0000014564246	E. Fischer
Spermatophytes	Apocynaceae	Asclepias curassavica L.	Asclepias curassavica	L.		(Sub)Shrub	introduced			subfamily not included		Bequaert 1042	https://www.botanicalcollections.be/specimen/BR0000014564499	E. Fischer
Spermatophytes	Apocynaceae	Asclepias foliosa (K.Schum.) Hiern	Asclepias foliosa	(K.Schum.) Hiern		Herb	native			subfamily not included		Achten S.N.	https://www.botanicalcollections.be/specimen/BR0000014564857	E. Fischer
Spermatophytes	Apocynaceae	Asclepias grandirandii Goyder	Asclepias grandirandii	Goyder		Herb	native			subfamily not included		Schaijes 2414	https://www.botanicalcollections.be/specimen/BR0000014564697	E. Fischer
Spermatophytes	Apocynaceae	Asclepias occidentalis Goyder	Asclepias occidentalis	Goyder		Herb	native			subfamily not included		Robyns 4162	https://www.botanicalcollections.be/specimen/BR0000014565144	E. Fischer
Spermatophytes	Apocynaceae	Asclepias randii S.Moore	Asclepias randii	S.Moore		Herb	native			subfamily not included		Achten 749A	https://www.botanicalcollections.be/specimen/BR0000014565441	E. Fischer
Spermatophytes	Apocynaceae	Asclepias schumanniana Hiern	Asclepias schumanniana	Hiern		Herb	native			subfamily not included		Bouvier 79	https://www.botanicalcollections.be/specimen/BR0000014565533	E. Fischer
Spermatophytes	Apocynaceae	Asclepias shabaensis (Goyder) Goyder	Asclepias shabaensis	(Goyder) Goyder		Herb	native	Endemic		subfamily not included		Hock S.N.	https://www.botanicalcollections.be/specimen/BR0000008023728	E. Fischer
Spermatophytes	Apocynaceae	Asclepias stathmostelmoides Goyder	Asclepias stathmostelmoides	Goyder		Herb	native			subfamily not included		Mullenders 1997BIS	https://www.botanicalcollections.be/specimen/BR0000005823734	E. Fischer
Spermatophytes	Apocynaceae	Aspidoglossum angustissimum (K.Schum.) Bullock	Aspidoglossum angustissimum	(K.Schum.) Bullock		Herb	native			subfamily not included		Bequaert 3085	https://www.botanicalcollections.be/specimen/BR0000014566301	E. Fischer
Spermatophytes	Apocynaceae	Aspidoglossum connatum (N.E.Br.) Bullock	Aspidoglossum connatum	(N.E.Br.) Bullock		Herb	native			subfamily not included		Lebrun 8647	https://www.botanicalcollections.be/specimen/BR0000008860347	E. Fischer
Spermatophytes	Apocynaceae	Aspidoglossum interruptum (E.Mey.) Bullock	Aspidoglossum interruptum	(E.Mey.) Bullock		Herb	native			subfamily not included		Breyne 3294	https://www.botanicalcollections.be/specimen/BR0000014566714	E. Fischer
Spermatophytes	Apocynaceae	Baissea axillaris (Benth.) Hua	Baissea axillaris	(Benth.) Hua	Guerkea schumanniana De Wild. & T.Durand	Climber	native			Beentje (2021)				E. Fischer
Spermatophytes	Apocynaceae	Baissea baillonii Hua	Baissea baillonii	Hua		Climber	native			Beentje (2021)				E. Fischer
Spermatophytes	Apocynaceae	Baissea campanulata (K.Schum.) de Kruif	Baissea campanulata	(K.Schum.) de Kruif		Climber	native			Beentje (2021)				E. Fischer
Spermatophytes	Apocynaceae	Baissea gracillima (K.Schum.) Hua	Baissea gracillima	(K.Schum.) Hua		Climber	native			Beentje (2021)				E. Fischer
Spermatophytes	Apocynaceae	Baissea laxiflora Stapf	Baissea laxiflora	Stapf		Climber	native			Beentje (2021)				E. Fischer
Spermatophytes	Apocynaceae	Baissea leonensis Benth.	Baissea leonensis	Benth.	Baissea giorgii De Wild., Baissea likimiensis De Wild.	Climber	native			Beentje (2021)				E. Fischer
Spermatophytes	Apocynaceae	Baissea leontonori Dilst	Baissea leontonori	Dilst		Climber	native		Endangered	Beentje (2021)				E. Fischer
Spermatophytes	Apocynaceae	Baissea major (Stapf) Hiern	Baissea major	(Stapf) Hiern		Climber	native			Beentje (2021)				E. Fischer
Spermatophytes	Apocynaceae	Baissea multiflora A.DC.	Baissea multiflora	A.DC.	Guerkea congolana De Wild. & T.Durand	Climber	native			Beentje (2021)				E. Fischer
Spermatophytes	Apocynaceae	Baissea myrtifolia (Benth.) Pichon	Baissea myrtifolia	(Benth.) Pichon	Baissea urceolata (Stapf) Pichon	Climber	native			Beentje (2021)				E. Fischer
Spermatophytes	Apocynaceae	Baissea subrufa Stapf	Baissea subrufa	Stapf	Baissea mortehanii De Wild.	Climber	native			Beentje (2021)				E. Fischer
Spermatophytes	Apocynaceae	Baissea viridiflora (K.Schum.) de Kruif	Baissea viridiflora	(K.Schum.) de Kruif	Motandra viridiflora K.Schum.	Climber	native			Beentje (2021)				E. Fischer
Spermatophytes	Apocynaceae	Baissea welwitschii (Baill.) Stapf ex Hiern	Baissea welwitschii	(Baill.) Stapf ex Hiern		Climber	native			Beentje (2021)				E. Fischer
Spermatophytes	Apocynaceae	Batesanthus purpureus N.E.Br.	Batesanthus purpureus	N.E.Br.		Climber	native			subfamily not included		Germain 4908	https://www.botanicalcollections.be/specimen/BR0000014567049	E. Fischer
Spermatophytes	Apocynaceae	Callichilia barteri (Hook.f.) Stapf	Callichilia barteri	(Hook.f.) Stapf		(Sub)Shrub	native			Beentje (2021)				E. Fischer
Spermatophytes	Apocynaceae	Callichilia bequaertii De Wild.	Callichilia bequaertii	De Wild.		(Sub)Shrub	native			Beentje (2021)				E. Fischer
Spermatophytes	Apocynaceae	Calotropis procera (Aiton) W.T.Aiton	Calotropis procera	(Aiton) W.T.Aiton		(Sub)Shrub	native		Least Concern	subfamily not included		Breyne 2780	https://www.botanicalcollections.be/specimen/BR0000014568763	E. Fischer
Spermatophytes	Apocynaceae	Carissa macrocarpa (Eckl.) A.DC.	Carissa macrocarpa	(Eckl.) A.DC.		(Sub)Shrub	native		Least Concern	Beentje (2021)				E. Fischer
Spermatophytes	Apocynaceae	Carissa spinarum L.	Carissa spinarum	L.	Carissa edulis (Forssk.) Vahl	(Sub)Shrub	native			Beentje (2021)				E. Fischer
Spermatophytes	Apocynaceae	Catharanthus roseus (L.) G.Don	Catharanthus roseus	(L.) G.Don	Vinca rosea L.	Herb	introduced			Beentje (2021)				E. Fischer
Spermatophytes	Apocynaceae	Ceropegia abyssinica Decne.	Ceropegia abyssinica	Decne.		Herb	native			subfamily not included		Bequaert 5531	https://www.botanicalcollections.be/specimen/BR0000008861474	E. Fischer
Spermatophytes	Apocynaceae	Ceropegia achtenii De Wild.	Ceropegia achtenii	De Wild.		Herb	native			subfamily not included		Achten 589B	https://www.botanicalcollections.be/specimen/BR0000008553331	E. Fischer
Spermatophytes	Apocynaceae	Ceropegia albisepta Jum. & H.Perrier	Ceropegia albisepta	Jum. & H.Perrier	Ceropegia robynsiana Werderm.	Climber	native			subfamily not included		Dacremont 399	https://www.botanicalcollections.be/specimen/BR0000008863171	E. Fischer
Spermatophytes	Apocynaceae	Ceropegia aristolochioides Decne.	Ceropegia aristolochioides	Decne.		Herb	native			subfamily not included		Lebrun 8005	https://www.botanicalcollections.be/specimen/BR0000014570087	E. Fischer
Spermatophytes	Apocynaceae	Ceropegia claviloba Werderm.	Ceropegia claviloba	Werderm.		Herb	native			subfamily not included		Bamps & Malaisse 8018	https://www.botanicalcollections.be/specimen/BR0000014570186	E. Fischer
Spermatophytes	Apocynaceae	Ceropegia exilis (Bullock) Bruyns	Ceropegia exilis	(Bullock) Bruyns		Herb	native			subfamily not included		Troupin 1069	https://www.botanicalcollections.be/specimen/BR0000014567513	E. Fischer
Spermatophytes	Apocynaceae	Ceropegia filipendula K.Schum.	Ceropegia filipendula	K.Schum.		Herb	native			subfamily not included		Malaisse & Robbrecht 2242	https://www.botanicalcollections.be/specimen/BR0000005738526	E. Fischer
Spermatophytes	Apocynaceae	Ceropegia illegitima H.Huber	Ceropegia illegitima	H.Huber		Herb	native			subfamily not included		Malaisse 7727	https://www.botanicalcollections.be/specimen/BR0000014570421	E. Fischer
Spermatophytes	Apocynaceae	Ceropegia johnsonii N.E.Br.	Ceropegia johnsonii	N.E.Br.		Climber	native			subfamily not included		Compère 1132	https://www.botanicalcollections.be/specimen/BR0000014570438	E. Fischer
Spermatophytes	Apocynaceae	Ceropegia kundelunguensis Malaisse	Ceropegia kundelunguensis	Malaisse		Herb	native	Endemic		subfamily not included		Malaisse 11369	https://www.botanicalcollections.be/specimen/BR0000008861382	E. Fischer
Spermatophytes	Apocynaceae	Ceropegia madens Werderm.	Ceropegia madens	Werderm.		Herb	native	Endemic		subfamily not included		Dacremont 400	https://www.botanicalcollections.be/specimen/BR0000008861375	E. Fischer
Spermatophytes	Apocynaceae	Ceropegia meyeri-johannis Engl.	Ceropegia meyeri-johannis	Engl.		Herb	native			subfamily not included		Malaisse 8499	https://www.botanicalcollections.be/specimen/BR0000014570964	E. Fischer
Spermatophytes	Apocynaceae	Ceropegia mirabilis H.Huber	Ceropegia mirabilis	H.Huber		Herb	native			subfamily not included		Schaijes 1353	https://www.botanicalcollections.be/specimen/BR0000014571084	E. Fischer
Spermatophytes	Apocynaceae	Ceropegia muzingana Malaisse	Ceropegia muzingana	Malaisse		Herb	native	Endemic		subfamily not included		Malaisse 11592	https://www.botanicalcollections.be/specimen/BR0000009885905	E. Fischer
Spermatophytes	Apocynaceae	Ceropegia nilotica Kotschy	Ceropegia nilotica	Kotschy		Herb	native			subfamily not included		Malaisse 13822	https://www.botanicalcollections.be/specimen/BR0000014571244	E. Fischer
Spermatophytes	Apocynaceae	Ceropegia plocamoides (Oliv.) Bruyns	Ceropegia plocamoides	(Oliv.) Bruyns		Herb	native			subfamily not included		Kisimba, Muzinga & Matamba 89B	https://www.botanicalcollections.be/specimen/BR0000014567568	E. Fischer
Spermatophytes	Apocynaceae	Ceropegia purpurascens K.Schum.	Ceropegia purpurascens	K.Schum.		Herb	native			subfamily not included		Bamps & Malaisse 8203	https://www.botanicalcollections.be/specimen/BR0000014571565	E. Fischer
Spermatophytes	Apocynaceae	Ceropegia racemosa N.E.Br.	Ceropegia racemosa	N.E.Br.		Herb	native			subfamily not included		Bequaert 5044	https://www.botanicalcollections.be/specimen/BR0000008863126	E. Fischer
Spermatophytes	Apocynaceae	Ceropegia ringoetii De Wild.	Ceropegia ringoetii	De Wild.		Herb	native			subfamily not included		Ringoet 553	https://www.botanicalcollections.be/specimen/BR0000008863096	E. Fischer
Spermatophytes	Apocynaceae	Ceropegia sankuruensis Schltr.	Ceropegia sankuruensis	Schltr.		Herb	native			subfamily not included		Louis 2553	https://www.botanicalcollections.be/specimen/BR0000014572043	E. Fischer
Spermatophytes	Apocynaceae	Ceropegia stenantha K.Schum.	Ceropegia stenantha	K.Schum.		Herb	native			subfamily not included		Malaisse 11606	https://www.botanicalcollections.be/specimen/BR0000014572401	E. Fischer
Spermatophytes	Apocynaceae	Ceropegia tavalla (K.Schum.) Bruyns	Ceropegia tavalla	(K.Schum.) Bruyns		Herb	native			subfamily not included		Schaijes 3668	https://www.botanicalcollections.be/specimen/BR0000014567919	E. Fischer
Spermatophytes	Apocynaceae	Ceropegia umbraticola K.Schum.	Ceropegia umbraticola	K.Schum.	Ceropegia schaijesiorum Malaisse	Herb	native			subfamily not included		Malaisse 11210	https://www.botanicalcollections.be/specimen/BR0000009886957	E. Fischer
Spermatophytes	Apocynaceae	Ceropegia vanderystii De Wild.	Ceropegia vanderystii	De Wild.		Herb	native			subfamily not included		Vanderyst 3024	https://www.botanicalcollections.be/specimen/BR0000008863287	E. Fischer
Spermatophytes	Apocynaceae	Ceropegia volubilis N.E.Br.	Ceropegia volubilis	N.E.Br.		Herb	native			subfamily not included		Compère 1857	https://www.botanicalcollections.be/specimen/BR0000014572661	E. Fischer
Spermatophytes	Apocynaceae	Chamaeclitandra henriquesiana (Hallier f.) Pichon	Chamaeclitandra henriquesiana	(Hallier f.) Pichon		Herb	native			Beentje (2021)				E. Fischer
Spermatophytes	Apocynaceae	Clitandra cymulosa Benth.	Clitandra cymulosa	Benth.		Climber	native			Beentje (2021)				E. Fischer
Spermatophytes	Apocynaceae	Cryptolepis laurentii De Wild.	Cryptolepis laurentii	De Wild.		Climber	native	Endemic		subfamily not included		E. & M. Laurent S.N.	https://www.botanicalcollections.be/specimen/BR0000006418328	E. Fischer
Spermatophytes	Apocynaceae	Cryptolepis microphylla Baill.	Cryptolepis microphylla	Baill.		Climber	native			subfamily not included		Gillet S.N.	https://www.botanicalcollections.be/specimen/BR0000008505392	E. Fischer
Spermatophytes	Apocynaceae	Cryptolepis oblongifolia (Meisn.) Schltr.	Cryptolepis oblongifolia	(Meisn.) Schltr.		(Sub)Shrub	native			subfamily not included		Pauwels 1116	https://www.botanicalcollections.be/specimen/BR0000014802874	E. Fischer
Spermatophytes	Apocynaceae	Cryptolepis sanguinolenta (Lindl.) Schltr.	Cryptolepis sanguinolenta	(Lindl.) Schltr.		Herb	native			subfamily not included		Callens 4585	https://www.botanicalcollections.be/specimen/BR0000014805189	E. Fischer
Spermatophytes	Apocynaceae	Cyclocotyla congolensis Stapf	Cyclocotyla congolensis	Stapf		Climber	native			Beentje (2021)				E. Fischer
Spermatophytes	Apocynaceae	Cylindropsis parvifolia Pierre	Cylindropsis parvifolia	Pierre		Climber	native			Beentje (2021)				E. Fischer
Spermatophytes	Apocynaceae	Cynanchum abyssinicum Decne.	Cynanchum abyssinicum	Decne.		Herb	native			subfamily not included		Lebrun 9391	https://www.botanicalcollections.be/specimen/BR0000014805639	E. Fischer
Spermatophytes	Apocynaceae	Cynanchum adalinae (K.Schum.) K.Schum.	Cynanchum adalinae	(K.Schum.) K.Schum.		Climber	native			subfamily not included		Bequaert 1302	https://www.botanicalcollections.be/specimen/BR0000014805936	E. Fischer
Spermatophytes	Apocynaceae	Cynanchum altiscandens K.Schum.	Cynanchum altiscandens	K.Schum.		Herb	native			subfamily not included		Bequaert 5373	https://www.botanicalcollections.be/specimen/BR0000014807275	E. Fischer
Spermatophytes	Apocynaceae	Cynanchum ethiopicum Liede & Khanum	Cynanchum ethiopicum	Liede & Khanum		Herb	native			subfamily not included		Flamigni 10722	https://www.botanicalcollections.be/specimen/BR0000014839184	E. Fischer
Spermatophytes	Apocynaceae	Cynanchum gerrardi (Harv.) Liede	Cynanchum gerrardi	(Harv.) Liede		Herb	native			subfamily not included		Auquier 2508	https://www.botanicalcollections.be/specimen/BR0000014807732	E. Fischer
Spermatophytes	Apocynaceae	Cynanchum longipes N.E.Br.	Cynanchum longipes	N.E.Br.		Climber	native			subfamily not included		Breyne 3865	https://www.botanicalcollections.be/specimen/BR0000014808180	E. Fischer
Spermatophytes	Apocynaceae	Cynanchum polyanthum K.Schum.	Cynanchum polyanthum	K.Schum.		Herb	native			subfamily not included		Bequaert 3303	https://www.botanicalcollections.be/specimen/BR0000014808630	E. Fischer
Spermatophytes	Apocynaceae	Cynanchum praecox Schltr. ex S.Moore	Cynanchum praecox	Schltr. ex S.Moore		Herb	native			subfamily not included		Malaisse 11895	https://www.botanicalcollections.be/specimen/BR0000014808845	E. Fischer
Spermatophytes	Apocynaceae	Cynanchum schistoglossum Schltr.	Cynanchum schistoglossum	Schltr.	Cynanchum dewevrei De Wild. & T.Durand	Climber	native			subfamily not included		Bequaert 5358	https://www.botanicalcollections.be/specimen/BR0000014809125	E. Fischer
Spermatophytes	Apocynaceae	Cynanchum viminale (L.) L.	Cynanchum viminale	(L.) L.		Herb	native			subfamily not included		Bequaert 3991	https://www.botanicalcollections.be/specimen/BR0000014810077	E. Fischer
Spermatophytes	Apocynaceae	Dewevrella cochliostema De Wild.	Dewevrella cochliostema	De Wild.		Climber	native			Beentje (2021)				E. Fischer
Spermatophytes	Apocynaceae	Dictyophleba lucida (K.Schum.) Pierre	Dictyophleba lucida	(K.Schum.) Pierre		Climber	native			Beentje (2021)				E. Fischer
Spermatophytes	Apocynaceae	Dictyophleba ochracea (K.Schum. ex Hallier f.) Pichon	Dictyophleba ochracea	(K.Schum. ex Hallier f.) Pichon		Climber	native			Beentje (2021)				E. Fischer
Spermatophytes	Apocynaceae	Diplorhynchus condylocarpon (Müll.Arg.) Pichon	Diplorhynchus condylocarpon	(Müll.Arg.) Pichon	Diplorhynchus mossambicensis Benth.	Tree	native		Least Concern	Beentje (2021)				E. Fischer
Spermatophytes	Apocynaceae	Dregea crinita (Oliv.) Bullock	Dregea crinita	(Oliv.) Bullock		Climber	native			subfamily not included		Breyne 4695	https://www.botanicalcollections.be/specimen/BR0000014810619	E. Fischer
Spermatophytes	Apocynaceae	Epistemma neuerburgii Eb.Fisch. & Killmann	Epistemma neuerburgii	Eb.Fisch. & Killmann		Climber	native			subfamily not included		Bequaert 4494	https://www.botanicalcollections.be/specimen/BR0000014597343	O. Lachenaud
Spermatophytes	Apocynaceae	Farquharia elliptica Stapf	Farquharia elliptica	Stapf		Climber	native			Beentje (2021)				E. Fischer
Spermatophytes	Apocynaceae	Funtumia africana (Benth.) Stapf	Funtumia africana	(Benth.) Stapf	Funtumia latifolia (Stapf) Stapf	Tree	native		Least Concern	Beentje (2021)				E. Fischer
Spermatophytes	Apocynaceae	Funtumia elastica (Preuss) Stapf	Funtumia elastica	(Preuss) Stapf		Tree	native		Least Concern	Beentje (2021)				E. Fischer
Spermatophytes	Apocynaceae	Glossostelma brevilobum Goyder	Glossostelma brevilobum	Goyder		Herb	native			subfamily not included		Quarré 7420	https://www.botanicalcollections.be/specimen/BR0000014813245	E. Fischer
Spermatophytes	Apocynaceae	Glossostelma cabrae (De Wild.) Goyder	Glossostelma cabrae	(De Wild.) Goyder	Asclepias cabrae De Wild.	Herb	native			subfamily not included		Cabra & Michel 52	https://www.botanicalcollections.be/specimen/BR0000006418656	E. Fischer
Spermatophytes	Apocynaceae	Glossostelma carsonii (N.E.Br.) Bullock	Glossostelma carsonii	(N.E.Br.) Bullock		Herb	native			subfamily not included		Achten 707A	https://www.botanicalcollections.be/specimen/BR0000014813429	E. Fischer
Spermatophytes	Apocynaceae	Glossostelma ceciliae (N.E.Br.) Goyder	Glossostelma ceciliae	(N.E.Br.) Goyder		Herb	native			subfamily not included		Malaisse 7439	https://www.botanicalcollections.be/specimen/BR0000014813818	E. Fischer
Spermatophytes	Apocynaceae	Glossostelma erectum (De Wild.) Goyder	Glossostelma erectum	(De Wild.) Goyder	Asclepias erecta De Wild.	Herb	native			subfamily not included		Breyne 3080	https://www.botanicalcollections.be/specimen/BR0000014813832	E. Fischer
Spermatophytes	Apocynaceae	Glossostelma lisianthoides (Decne.) Bullock	Glossostelma lisianthoides	(Decne.) Bullock	Asclepias congolensis De Wild.	Herb	native			subfamily not included		Achten 453	https://www.botanicalcollections.be/specimen/BR0000014814112	E. Fischer
Spermatophytes	Apocynaceae	Glossostelma spathulatum (K.Schum.) Bullock	Glossostelma spathulatum	(K.Schum.) Bullock		Herb	native			subfamily not included		Bamps & Malaisse 8064	https://www.botanicalcollections.be/specimen/BR0000014814457	E. Fischer
Spermatophytes	Apocynaceae	Gomphocarpus phillipsiae (N.E.Br.) Goyder	Gomphocarpus phillipsiae	(N.E.Br.) Goyder		Herb	native			subfamily not included		Breyne 3958	https://www.botanicalcollections.be/specimen/BR0000014816697	E. Fischer
Spermatophytes	Apocynaceae	Gomphocarpus physocarpus E.Mey.	Gomphocarpus physocarpus	E.Mey.		(Sub)Shrub	introduced			subfamily not included		Kevers 142	https://www.botanicalcollections.be/specimen/BR0000014817311	E. Fischer
Spermatophytes	Apocynaceae	Gomphocarpus praticola (S.Moore) Goyder & Nicholas	Gomphocarpus praticola	(S.Moore) Goyder & Nicholas		Herb	native			subfamily not included		Kisimba, Muzinga & Matamba 73	https://www.botanicalcollections.be/specimen/BR0000014817519	E. Fischer
Spermatophytes	Apocynaceae	Gomphocarpus semiamplectens K.Schum.	Gomphocarpus semiamplectens	K.Schum.		Herb	native			subfamily not included		Breyne 3801	https://www.botanicalcollections.be/specimen/BR0000014817779	E. Fischer
Spermatophytes	Apocynaceae	Gomphocarpus semilunatus A.Rich.	Gomphocarpus semilunatus	A.Rich.		Herb	native			subfamily not included		Bamps 60	https://www.botanicalcollections.be/specimen/BR0000014819056	E. Fischer
Spermatophytes	Apocynaceae	Gomphocarpus swynnertonii (S.Moore) Goyder & Nicholas	Gomphocarpus swynnertonii	(S.Moore) Goyder & Nicholas		Herb	native			subfamily not included		Malaisse 12050	https://www.botanicalcollections.be/specimen/BR0000014821028	E. Fischer
Spermatophytes	Apocynaceae	Gongronemopsis angolensis (N.E.Br.) S.Reuss, Liede & Meve	Gongronemopsis angolensis	(N.E.Br.) S.Reuss, Liede & Meve		Climber	native			subfamily not included		Bequaert 6246	https://www.botanicalcollections.be/specimen/BR0000014821578	E. Fischer
Spermatophytes	Apocynaceae	Gongronemopsis latifolia (Benth.) S.Reuss, Liede & Meve	Gongronemopsis latifolia	(Benth.) S.Reuss, Liede & Meve	Marsdenia latifolia (Benth.) K.Schum.	Climber	native			subfamily not included		Bequaert 6735	https://www.botanicalcollections.be/specimen/BR0000014822841	E. Fischer
Spermatophytes	Apocynaceae	Gymnema sylvestre (Retz.) R.Br. ex Sm.	Gymnema sylvestre	(Retz.) R.Br. ex Sm.	Marsdenia sylvestris (Retz.) P.I.Forst.	Climber	native			subfamily not included		Breyne 4330	https://www.botanicalcollections.be/specimen/BR0000014824647	E. Fischer
Spermatophytes	Apocynaceae	Holarrhena floribunda (G.Don) T.Durand & Schinz	Holarrhena floribunda	(G.Don) T.Durand & Schinz	Holarrhena africana A.DC.	Tree	native		Least Concern	subfamily not included		Gillet S.N.	https://www.botanicalcollections.be/specimen/BR0000015652904	E. Fischer
Spermatophytes	Apocynaceae	Holarrhena pubescens Wall. ex G.Don	Holarrhena pubescens	Wall. ex G.Don	Holarrhena congolensis Stapf	Tree	native		Least Concern	subfamily not included		Lisowski 55170	https://www.botanicalcollections.be/specimen/BR0000015653987	E. Fischer
Spermatophytes	Apocynaceae	Hunteria congolana Pichon	Hunteria congolana	Pichon		(Sub)Shrub	native			Beentje (2021)				E. Fischer
Spermatophytes	Apocynaceae	Hunteria densiflora Pichon	Hunteria densiflora	Pichon		Tree	native	Endemic	Endangered	Beentje (2021)				E. Fischer
Spermatophytes	Apocynaceae	Hunteria myriantha Omino	Hunteria myriantha	Omino		Tree	native	Endemic	Endangered	Beentje (2021)				E. Fischer
Spermatophytes	Apocynaceae	Hunteria umbellata (K.Schum.) Hallier f.	Hunteria umbellata	(K.Schum.) Hallier f.	Hunteria mayumbensis Pichon	Tree	native		Least Concern	Beentje (2021)				E. Fischer
Spermatophytes	Apocynaceae	Isonema infundibuliflorum Stapf	Isonema infundibuliflorum	Stapf		Climber	native			Beentje (2021)				E. Fischer
Spermatophytes	Apocynaceae	Landolphia angustisepala Pichon	Landolphia angustisepala	Pichon		Climber	native			Beentje (2021)				E. Fischer
Spermatophytes	Apocynaceae	Landolphia bruneelii (De Wild.) Pichon	Landolphia bruneelii	(De Wild.) Pichon		Climber	native			Beentje (2021)				E. Fischer
Spermatophytes	Apocynaceae	Landolphia buchananii (Hallier f.) Stapf	Landolphia buchananii	(Hallier f.) Stapf		Climber	native			Beentje (2021)				E. Fischer
Spermatophytes	Apocynaceae	Landolphia camptoloba (K.Schum.) Pichon	Landolphia camptoloba	(K.Schum.) Pichon		Climber	native			Beentje (2021)				E. Fischer
Spermatophytes	Apocynaceae	Landolphia congolensis (Stapf) Pichon	Landolphia congolensis	(Stapf) Pichon	Carpodinus turbinata Stapf	Climber	native			Beentje (2021)				E. Fischer
Spermatophytes	Apocynaceae	Landolphia cuneifolia Pichon	Landolphia cuneifolia	Pichon		Climber	native			Beentje (2021)				E. Fischer
Spermatophytes	Apocynaceae	Landolphia dewevrei Stapf	Landolphia dewevrei	Stapf		Climber	native			Beentje (2021)				E. Fischer
Spermatophytes	Apocynaceae	Landolphia dulcis (Sabine ex G.Don) Pichon	Landolphia dulcis	(Sabine ex G.Don) Pichon		Climber	native			Beentje (2021)				E. Fischer
Spermatophytes	Apocynaceae	Landolphia eminiana K.Schum. ex Hallier f.	Landolphia eminiana	K.Schum. ex Hallier f.		Climber	native			Beentje (2021)				E. Fischer
Spermatophytes	Apocynaceae	Landolphia foretiana (Pierre ex Jum.) Pichon	Landolphia foretiana	(Pierre ex Jum.) Pichon		Climber	native			Beentje (2021)				E. Fischer
Spermatophytes	Apocynaceae	Landolphia glabra (Pierre ex Stapf) Pichon	Landolphia glabra	(Pierre ex Stapf) Pichon		Climber	native			Beentje (2021)				E. Fischer
Spermatophytes	Apocynaceae	Landolphia incerta (K.Schum.) J.G.M.Pers.	Landolphia incerta	(K.Schum.) J.G.M.Pers.	Aphanostylis mannii Pierre	Climber	native			Beentje (2021)				E. Fischer
Spermatophytes	Apocynaceae	Landolphia kirkii Dyer ex Hook.f.	Landolphia kirkii	Dyer ex Hook.f.		Climber	native			Beentje (2021)				E. Fischer
Spermatophytes	Apocynaceae	Landolphia lanceolata (K.Schum.) Pichon	Landolphia lanceolata	(K.Schum.) Pichon	Carpodinus lanceolata K.Schum.	(Sub)Shrub	native			Beentje (2021)				E. Fischer
Spermatophytes	Apocynaceae	Landolphia landolphioides (Hallier f.) Pichon	Landolphia landolphioides	(Hallier f.) Pichon		Climber	native			Beentje (2021)				E. Fischer
Spermatophytes	Apocynaceae	Landolphia lecomtei Dewèvre	Landolphia lecomtei	Dewèvre		Climber	native			Beentje (2021)				E. Fischer
Spermatophytes	Apocynaceae	Landolphia letestui (Pellegr.) Pichon	Landolphia letestui	(Pellegr.) Pichon		Climber	native			Beentje (2021)				E. Fischer
Spermatophytes	Apocynaceae	Landolphia ligustrifolia (Stapf) Pichon	Landolphia ligustrifolia	(Stapf) Pichon		Climber	native			Beentje (2021)				E. Fischer
Spermatophytes	Apocynaceae	Landolphia mannii Dyer ex Dewèvre	Landolphia mannii	Dyer ex Dewèvre		Climber	native			Beentje (2021)				E. Fischer
Spermatophytes	Apocynaceae	Landolphia owariensis P.Beauv.	Landolphia owariensis	P.Beauv.		Climber	native			Beentje (2021)				E. Fischer
Spermatophytes	Apocynaceae	Landolphia parvifolia K.Schum.	Landolphia parvifolia	K.Schum.		Climber	native		Least Concern	Beentje (2021)				E. Fischer
Spermatophytes	Apocynaceae	Landolphia robustior (K.Schum.) J.G.M.Pers.	Landolphia robustior	(K.Schum.) J.G.M.Pers.	Anthoclitandra robustior (K.Schum.) Pichon	Climber	native			Beentje (2021)				E. Fischer
Spermatophytes	Apocynaceae	Landolphia rufescens (De Wild.) Pichon	Landolphia rufescens	(De Wild.) Pichon		Climber	native			Beentje (2021)				E. Fischer
Spermatophytes	Apocynaceae	Landolphia thollonii Dewèvre	Landolphia thollonii	Dewèvre		(Sub)Shrub	native			Beentje (2021)				E. Fischer
Spermatophytes	Apocynaceae	Landolphia villosa J.G.M.Pers.	Landolphia villosa	J.G.M.Pers.		Climber	native			Beentje (2021)				E. Fischer
Spermatophytes	Apocynaceae	Landolphia violacea (K.Schum. ex Hallier f.) Pichon	Landolphia violacea	(K.Schum. ex Hallier f.) Pichon		Climber	native			Beentje (2021)				E. Fischer
Spermatophytes	Apocynaceae	Leptadenia jasminiflora (Decne.) Bruyns	Leptadenia jasminiflora	(Decne.) Bruyns	Orthanthera butayei (De Wild.) Werderm.	Herb	native			subfamily not included				E. Fischer
Spermatophytes	Apocynaceae	Malouetia bequaertiana Woodson	Malouetia bequaertiana	Woodson	Malouetia brachyloba Pichon	(Sub)Shrub	native			Beentje (2021)				E. Fischer
Spermatophytes	Apocynaceae	Malouetia mildbraedii (Gilg & Stapf) J.Ploeg	Malouetia mildbraedii	(Gilg & Stapf) J.Ploeg	Alafia mildbraedii Gilg & Stapf,Malouetiella parviflora Pichon	(Sub)Shrub	native		Least Concern	Beentje (2021)				E. Fischer
Spermatophytes	Apocynaceae	Margaretta rosea Oliv.	Margaretta rosea	Oliv.		Herb	native			subfamily not included		Troupin 612	https://www.botanicalcollections.be/specimen/BR0000014832079	E. Fischer
Spermatophytes	Apocynaceae	Mascarenhasia arborescens A.DC.	Mascarenhasia arborescens	A.DC.		Tree	native			Beentje (2021)				E. Fischer
Spermatophytes	Apocynaceae	Mondia whitei (Hook.f.) Skeels	Mondia whitei	(Hook.f.) Skeels		Climber	native			subfamily not included		Bamps 218	https://www.botanicalcollections.be/specimen/BR0000014834172	E. Fischer
Spermatophytes	Apocynaceae	Motandra lujae De Wild. & T.Durand	Motandra lujae	De Wild. & T.Durand		Climber	native			Beentje (2021)				E. Fischer
Spermatophytes	Apocynaceae	Motandra paniculata (Poir.) I.M.Turner	Motandra paniculata	(Poir.) I.M.Turner		Climber	native			Beentje (2021)				E. Fischer
Spermatophytes	Apocynaceae	Oncinotis glabrata (Baill.) Stapf ex Hiern	Oncinotis glabrata	(Baill.) Stapf ex Hiern		Climber	native			Beentje (2021)				E. Fischer
Spermatophytes	Apocynaceae	Oncinotis gracilis Stapf	Oncinotis gracilis	Stapf		Climber	native			Beentje (2021)				E. Fischer
Spermatophytes	Apocynaceae	Oncinotis hirta Oliv	Oncinotis hirta	Oliv		Climber	native			Beentje (2021)				E. Fischer
Spermatophytes	Apocynaceae	Oncinotis pontyi Dubard	Oncinotis pontyi	Dubard	Oncinotis obovata De Wild.	Climber	native			Beentje (2021)				E. Fischer
Spermatophytes	Apocynaceae	Oncinotis tenuiloba Stapf	Oncinotis tenuiloba	Stapf		Climber	native			Beentje (2021)				E. Fischer
Spermatophytes	Apocynaceae	Orbea schweinfurthii (A.Berger) Bruyns	Orbea schweinfurthii	(A.Berger) Bruyns		Herb	native			subfamily not included		Lebrun 7669	https://www.botanicalcollections.be/specimen/BR0000014834622	E. Fischer
Spermatophytes	Apocynaceae	Orthopichonia barteri (Stapf) H.Huber	Orthopichonia barteri	(Stapf) H.Huber	Orthandra lacourtiana (De Wild.) Pichon, Orthopichonia lacourtiana (De Wild.) Compère	Climber	native			Beentje (2021)				E. Fischer
Spermatophytes	Apocynaceae	Orthopichonia cirrhosa (Radlk.) H.Huber	Orthopichonia cirrhosa	(Radlk.) H.Huber		Climber	native			Beentje (2021)				E. Fischer
Spermatophytes	Apocynaceae	Orthopichonia schweinfurthii (Stapf) H.Huber	Orthopichonia schweinfurthii	(Stapf) H.Huber		Climber	native			Beentje (2021)				E. Fischer
Spermatophytes	Apocynaceae	Orthopichonia seretii (De Wild.) Vonk	Orthopichonia seretii	(De Wild.) Vonk		Climber	native			Beentje (2021)				E. Fischer
Spermatophytes	Apocynaceae	Pachycarpus bisacculatus (Oliv.) Goyder	Pachycarpus bisacculatus	(Oliv.) Goyder		Herb	native			subfamily not included		Michelson 1142	https://www.botanicalcollections.be/specimen/BR0000014835636	E. Fischer
Spermatophytes	Apocynaceae	Pachycarpus eximius (Schltr.) Bullock	Pachycarpus eximius	(Schltr.) Bullock		Herb	native			subfamily not included		Bequaert 4883	https://www.botanicalcollections.be/specimen/BR0000014835971	E. Fischer
Spermatophytes	Apocynaceae	Pachycarpus firmus (N.E.Br.) Goyder	Pachycarpus firmus	(N.E.Br.) Goyder		Herb	native			subfamily not included		Achten 704B	https://www.botanicalcollections.be/specimen/BR0000014836206	E. Fischer
Spermatophytes	Apocynaceae	Pachycarpus grantii (Oliv.) Bullock	Pachycarpus grantii	(Oliv.) Bullock		(Sub)Shrub	native			subfamily not included		Léonard 5326	https://www.botanicalcollections.be/specimen/BR0000014836428	E. Fischer
Spermatophytes	Apocynaceae	Pachycarpus lineolatus (Decne.) Bullock	Pachycarpus lineolatus	(Decne.) Bullock	Pachycarpus schweinfurthii (N.E.Br.) Bullock	Herb	native			subfamily not included		Achten 576	https://www.botanicalcollections.be/specimen/BR0000014837241	E. Fischer
Spermatophytes	Apocynaceae	Pachycarpus petherickianus (Oliv.) Goyder	Pachycarpus petherickianus	(Oliv.) Goyder		Herb	native			subfamily not included		Lebrun 3567	https://www.botanicalcollections.be/specimen/BR0000014838712	E. Fischer
Spermatophytes	Apocynaceae	Pachycarpus spurius (N.E.Br.) Bullock	Pachycarpus spurius	(N.E.Br.) Bullock		Herb	native			subfamily not included		Kisimba & Muzinga 134	https://www.botanicalcollections.be/specimen/BR0000014838897	E. Fischer
Spermatophytes	Apocynaceae	Pergularia daemia (Forssk.) Chiov.	Pergularia daemia	(Forssk.) Chiov.		Climber	native		Least Concern	subfamily not included		Bequaert 7729	https://www.botanicalcollections.be/specimen/BR0000014594076	E. Fischer
Spermatophytes	Apocynaceae	Periploca linearifolia Quart.-Dill. & A.Rich.	Periploca linearifolia	Quart.-Dill. & A.Rich.		Climber	native			subfamily not included		Bequaert 5866	https://www.botanicalcollections.be/specimen/BR0000014558245	E. Fischer
Spermatophytes	Apocynaceae	Picralima nitida (Stapf) T.Durand & H.Durand	Picralima nitida	(Stapf) T.Durand & H.Durand		Tree	native		Least Concern	Beentje (2021)				E. Fischer
Spermatophytes	Apocynaceae	Pleiocarpa bicarpellata Stapf	Pleiocarpa bicarpellata	Stapf		(Sub)Shrub	native		Least Concern	Beentje (2021)				E. Fischer
Spermatophytes	Apocynaceae	Pleiocarpa pycnantha (K.Schum.) Stapf	Pleiocarpa pycnantha	(K.Schum.) Stapf		(Sub)Shrub	native		Least Concern	Beentje (2021)				E. Fischer
Spermatophytes	Apocynaceae	Pleioceras gilletii Stapf	Pleioceras gilletii	Stapf		Climber	native			Beentje (2021)				E. Fischer
Spermatophytes	Apocynaceae	Pycnobotrya nitida Benth.	Pycnobotrya nitida	Benth.		Climber	native			Beentje (2021)				E. Fischer
Spermatophytes	Apocynaceae	Raphionacme angolensis (Baill.) N.E.Br.	Raphionacme angolensis	(Baill.) N.E.Br.		Herb	native			subfamily not included		Schaijes 2638	https://www.botanicalcollections.be/specimen/BR0000005065998	E. Fischer
Spermatophytes	Apocynaceae	Raphionacme globosa K.Schum.	Raphionacme globosa	K.Schum.		Herb	native			subfamily not included		Malaisse 12491	https://www.botanicalcollections.be/specimen/BR0000014596063	E. Fischer
Spermatophytes	Apocynaceae	Raphionacme madiensis S.Moore	Raphionacme madiensis	S.Moore		Herb	native			subfamily not included		Billiet & Jadin 4183	https://www.botanicalcollections.be/specimen/BR0000014596469	E. Fischer
Spermatophytes	Apocynaceae	Raphionacme michelii De Wild.	Raphionacme michelii	De Wild.		Herb	native			subfamily not included		Cabra & Michel 53	https://www.botanicalcollections.be/specimen/BR0000006418526	E. Fischer
Spermatophytes	Apocynaceae	Raphionacme splendens Schltr.	Raphionacme splendens	Schltr.		Herb	native			subfamily not included		De Giorgi 261	https://www.botanicalcollections.be/specimen/BR0000014596643	E. Fischer
Spermatophytes	Apocynaceae	Raphionacme utilis N.E.Br. & Stapf	Raphionacme utilis	N.E.Br. & Stapf		Herb	native			subfamily not included		Schaijes 2636	https://www.botanicalcollections.be/specimen/BR0000014596780	E. Fischer
Spermatophytes	Apocynaceae	Raphionacme welwitschii Schltr. & Rendle	Raphionacme welwitschii	Schltr. & Rendle		(Sub)Shrub	native			subfamily not included		Schmitz 6920	https://www.botanicalcollections.be/specimen/BR0000014596834	E. Fischer
Spermatophytes	Apocynaceae	Rauvolfia afra Sond.	Rauvolfia afra	Sond.		Tree	native			Beentje (2021)				E. Fischer
Spermatophytes	Apocynaceae	Rauvolfia mannii Stapf	Rauvolfia mannii	Stapf		(Sub)Shrub	native		Least Concern	Beentje (2021)				E. Fischer
Spermatophytes	Apocynaceae	Rauvolfia nana E.A.Bruce	Rauvolfia nana	E.A.Bruce		(Sub)Shrub	native			Beentje (2021)				E. Fischer
Spermatophytes	Apocynaceae	Rauvolfia obscura K.Schum.	Rauvolfia obscura	K.Schum.		(Sub)Shrub	native			not recorded		Bujo 629	https://www.botanicalcollections.be/specimen/BR0000013018313	O. Lachenaud
Spermatophytes	Apocynaceae	Rauvolfia vomitoria Wennberg	Rauvolfia vomitoria	Wennberg		(Sub)Shrub	native		Least Concern	Beentje (2021)				E. Fischer
Spermatophytes	Apocynaceae	Saba comorensis (Bojer ex A.DC.) Pichon	Saba comorensis	(Bojer ex A.DC.) Pichon	Landolphia comorensis K. Schum., Saba florida (Benth.) Bullock	Climber	native			Beentje (2021)				E. Fischer
Spermatophytes	Apocynaceae	Schizostephanus alatus Hochst. ex K.Schum.	Schizostephanus alatus	Hochst. ex K.Schum.		Herb	native			subfamily not included		Bequaert 3485	https://www.botanicalcollections.be/specimen/BR0000014598036	E. Fischer
Spermatophytes	Apocynaceae	Schizozygia coffaeoides Baill.	Schizozygia coffaeoides	Baill.		(Sub)Shrub	native		Least Concern	Beentje (2021)				E. Fischer
Spermatophytes	Apocynaceae	Secamone africana (Oliv.) Bullock	Secamone africana	(Oliv.) Bullock		Climber	native			subfamily not included		Bequaert 4817	https://www.botanicalcollections.be/specimen/BR0000014598326	E. Fischer
Spermatophytes	Apocynaceae	Secamone afzelii (Roem. & Schult.) K.Schum.	Secamone afzelii	(Roem. & Schult.) K.Schum.		Climber	native			subfamily not included		Claessens 711	https://www.botanicalcollections.be/specimen/BR0000014599507	E. Fischer
Spermatophytes	Apocynaceae	Secamone brevipes (Benth.) Klack.	Secamone brevipes	(Benth.) Klack.		Climber	native			subfamily not included		Callens 4636	https://www.botanicalcollections.be/specimen/BR0000014037399	O. Lachenaud
Spermatophytes	Apocynaceae	Secamone dewevrei De Wild.	Secamone dewevrei	De Wild.		Climber	native			subfamily not included		Bequaert 7052	https://www.botanicalcollections.be/specimen/BR0000014038129	E. Fischer
Spermatophytes	Apocynaceae	Secamone erythradenia K.Schum.	Secamone erythradenia	K.Schum.		Climber	native			subfamily not included		Malaisse 12815	https://www.botanicalcollections.be/specimen/BR0000014038587	E. Fischer
Spermatophytes	Apocynaceae	Secamone goyderi Klack.	Secamone goyderi	Klack.		Climber	native			subfamily not included		Compère 93	https://www.botanicalcollections.be/specimen/BR0000014038945	E. Fischer
Spermatophytes	Apocynaceae	Secamone letouzeana (H.Huber) Klack.	Secamone letouzeana	(H.Huber) Klack.		Climber	native		Vulnerable	subfamily not included		Breyne 919	https://www.botanicalcollections.be/specimen/BR0000014039157	E. Fischer
Spermatophytes	Apocynaceae	Secamone punctulata Decne.	Secamone punctulata	Decne.		Climber	native			subfamily not included		Bequaert 5147	https://www.botanicalcollections.be/specimen/BR0000014040085	E. Fischer
Spermatophytes	Apocynaceae	Secamone racemosa (Benth.) Klack.	Secamone racemosa	(Benth.) Klack.		Climber	native		Vulnerable	subfamily not included		Lebrun 4854	https://www.botanicalcollections.be/specimen/BR0000014040276	E. Fischer
Spermatophytes	Apocynaceae	Secamone stuhlmannii K. Schum.	Secamone stuhlmannii	K. Schum.		Climber	native			subfamily not included		Breyne 2881	https://www.botanicalcollections.be/specimen/BR0000014040900	E. Fischer
Spermatophytes	Apocynaceae	Stathmostelma katangense (De Wild.) Goyder	Stathmostelma katangense	(De Wild.) Goyder	Asclepias dewevrei De Wild., Asclepias katangensis De Wild.	Herb	native	Endemic		subfamily not included		de 294	https://www.botanicalcollections.be/specimen/BR0000014042119	E. Fischer
Spermatophytes	Apocynaceae	Stathmostelma pauciflorum (Klotzsch) K.Schum.	Stathmostelma pauciflorum	(Klotzsch) K.Schum.		Herb	native			subfamily not included		Corbisier-Baland 589	https://www.botanicalcollections.be/specimen/BR0000014042263	E. Fischer
Spermatophytes	Apocynaceae	Stathmostelma pedunculatum (Decne.) K.Schum.	Stathmostelma pedunculatum	(Decne.) K.Schum.		Herb	native			subfamily not included		Bequaert 5190	https://www.botanicalcollections.be/specimen/BR0000014042614	E. Fischer
Spermatophytes	Apocynaceae	Stathmostelma spectabile (N.E.Br.) Schltr.	Stathmostelma spectabile	(N.E.Br.) Schltr.		Herb	native			subfamily not included		Schaijes 2730	https://www.botanicalcollections.be/specimen/BR0000014049002	E. Fischer
Spermatophytes	Apocynaceae	Stathmostelma welwitschii Britten & Rendle	Stathmostelma welwitschii	Britten & Rendle		Herb	native			subfamily not included		Breyne 2257	https://www.botanicalcollections.be/specimen/BR0000014049163	E. Fischer
Spermatophytes	Apocynaceae	Stathmostelma wildemanianum T.Durand & H.Durand	Stathmostelma wildemanianum	T.Durand & H.Durand		Herb	native	Endemic		subfamily not included		Malaisse 8460	https://www.botanicalcollections.be/specimen/BR0000005823598	E. Fischer
Spermatophytes	Apocynaceae	Stephanotis abyssinica (Hochst.) S.Reuss, Liede & Meve	Stephanotis abyssinica	(Hochst.) S.Reuss, Liede & Meve	Marsdenia abyssinica (Hochst.) Schltr.	(Sub)Shrub	native			subfamily not included		Bequaert 3335	https://www.botanicalcollections.be/specimen/BR0000014810992	E. Fischer
Spermatophytes	Apocynaceae	Strophanthus amboensis (Schinz) Engl. & Pax	Strophanthus amboensis	(Schinz) Engl. & Pax	Strophanthus demeusei Dewèvre	(Sub)Shrub	native			Beentje (2021)				E. Fischer
Spermatophytes	Apocynaceae	Strophanthus arnoldianus De Wild. & T.Durand	Strophanthus arnoldianus	De Wild. & T.Durand		Climber	native	Endemic		Beentje (2021)				E. Fischer
Spermatophytes	Apocynaceae	Strophanthus bequaertii Staner & Michotte	Strophanthus bequaertii	Staner & Michotte		Climber	native		Endangered	Beentje (2021)				E. Fischer
Spermatophytes	Apocynaceae	Strophanthus bullenianus Mast.	Strophanthus bullenianus	Mast.	Strophanthus wildemanianus Gilg	Climber	native			Beentje (2021)				E. Fischer
Spermatophytes	Apocynaceae	Strophanthus congoensis Franch.	Strophanthus congoensis	Franch.		Climber	native			Beentje (2021)				E. Fischer
Spermatophytes	Apocynaceae	Strophanthus eminii Asch. ex Pax	Strophanthus eminii	Asch. ex Pax		(Sub)Shrub	native		Least Concern	Beentje (2021)				E. Fischer
Spermatophytes	Apocynaceae	Strophanthus gardeniiflorus Gilg	Strophanthus gardeniiflorus	Gilg		Climber	native			Beentje (2021)				E. Fischer
Spermatophytes	Apocynaceae	Strophanthus gratus (Wall. & Hook.) Baill.	Strophanthus gratus	(Wall. & Hook.) Baill.		Climber	native			Beentje (2021)				E. Fischer
Spermatophytes	Apocynaceae	Strophanthus hispidus DC.	Strophanthus hispidus	DC.		Climber	native		Least Concern	Beentje (2021)				E. Fischer
Spermatophytes	Apocynaceae	Strophanthus holosericeus K.Schum. & Gilg	Strophanthus holosericeus	K.Schum. & Gilg		(Sub)Shrub	native			Beentje (2021)				E. Fischer
Spermatophytes	Apocynaceae	Strophanthus ledienii Stein	Strophanthus ledienii	Stein		(Sub)Shrub	native			Beentje (2021)				E. Fischer
Spermatophytes	Apocynaceae	Strophanthus mortehanii De Wild.	Strophanthus mortehanii	De Wild.		Climber	native			Beentje (2021)				E. Fischer
Spermatophytes	Apocynaceae	Strophanthus parviflorus Franch.	Strophanthus parviflorus	Franch.		Climber	native			Beentje (2021)				E. Fischer
Spermatophytes	Apocynaceae	Strophanthus preussii Engl. & Pax	Strophanthus preussii	Engl. & Pax		Climber	native		Least Concern	Beentje (2021)				E. Fischer
Spermatophytes	Apocynaceae	Strophanthus sarmentosus DC.	Strophanthus sarmentosus	DC.		Climber	native			Beentje (2021)				E. Fischer
Spermatophytes	Apocynaceae	Strophanthus vanderijstii Staner	Strophanthus vanderijstii	Staner		(Sub)Shrub	native			Beentje (2021)				E. Fischer
Spermatophytes	Apocynaceae	Strophanthus welwitschii (Baill.) K.Schum.	Strophanthus welwitschii	(Baill.) K.Schum.		(Sub)Shrub	native		Least Concern	Beentje (2021)				E. Fischer
Spermatophytes	Apocynaceae	Tabernaemontana brachyantha Stapf	Tabernaemontana brachyantha	Stapf	Conopharyngia brachyantha (Stapf) Stapf	Tree	native		Least Concern	Beentje (2021)				E. Fischer
Spermatophytes	Apocynaceae	Tabernaemontana crassa Benth.	Tabernaemontana crassa	Benth.	Conopharyngia durissima (Stapf) Stapf	Tree	native		Least Concern	Beentje (2021)				E. Fischer
Spermatophytes	Apocynaceae	Tabernaemontana eglandulosa Stapf	Tabernaemontana eglandulosa	Stapf	Gabunia eglandulosa (Stapf) Stapf	Climber	native			Beentje (2021)				E. Fischer
Spermatophytes	Apocynaceae	Tabernaemontana inconspicua Stapf	Tabernaemontana inconspicua	Stapf	Pterotaberna inconspicua Stapf	(Sub)Shrub	native			Beentje (2021)				E. Fischer
Spermatophytes	Apocynaceae	Tabernaemontana odoratissima (Stapf) Leeuwenb.	Tabernaemontana odoratissima	(Stapf) Leeuwenb.	Gabunia odoratissima Stapf	Tree	native			Beentje (2021)				E. Fischer
Spermatophytes	Apocynaceae	Tabernaemontana pachysiphon Stapf	Tabernaemontana pachysiphon	Stapf	Conopharyngia pachysiphon (Stapf) Stapf	Tree	native		Least Concern	Beentje (2021)				E. Fischer
Spermatophytes	Apocynaceae	Tabernaemontana penduliflora K.Schum.	Tabernaemontana penduliflora	K.Schum.		Tree	native			Beentje (2021)				E. Fischer
Spermatophytes	Apocynaceae	Tabernaemontana stapfiana Britten	Tabernaemontana stapfiana	Britten	Tabernaemontana johnstonii (Stapf) Pichon	Tree	native		Least Concern	Beentje (2021)				E. Fischer
Spermatophytes	Apocynaceae	Tabernaemontana ventricosa Hochst. ex A.DC.	Tabernaemontana ventricosa	Hochst. ex A.DC.	Conopharyngia ventricosa (Hochst. ex A.DC.) Stapf, Conopharyngia rutshuruensis De Wild.	Tree	native		Least Concern	Beentje (2021)				E. Fischer
Spermatophytes	Apocynaceae	Tabernanthe elliptica (Stapf) Leeuwenb.	Tabernanthe elliptica	(Stapf) Leeuwenb.	Daturicarpa elliptica Stapf	(Sub)Shrub	native			Beentje (2021)				E. Fischer
Spermatophytes	Apocynaceae	Tabernanthe iboga Baill.	Tabernanthe iboga	Baill.		(Sub)Shrub	native		Least Concern	Beentje (2021)				E. Fischer
Spermatophytes	Apocynaceae	Tacazzea apiculata Oliv.	Tacazzea apiculata	Oliv.		Climber	native			subfamily not included		Louis 16687	https://www.botanicalcollections.be/specimen/BR0000015351937	E. Fischer
Spermatophytes	Apocynaceae	Tacazzea conferta N.E.Br.	Tacazzea conferta	N.E.Br.		Climber	native			subfamily not included		Bamps 624	https://www.botanicalcollections.be/specimen/BR0000015351524	E. Fischer
Spermatophytes	Apocynaceae	Tacazzea pedicellata K.Schum.	Tacazzea pedicellata	K.Schum.	Zacateza pedicellata (K.Schum.) Bullock	Climber	native			subfamily not included		Louis 15785	https://www.botanicalcollections.be/specimen/BR0000015361523	O. Lachenaud
Spermatophytes	Apocynaceae	Telosma africana (N.E.Br.) N.E.Br.	Telosma africana	(N.E.Br.) N.E.Br.		Climber	native			subfamily not included		Breyne 4222	https://www.botanicalcollections.be/specimen/BR0000015353184	E. Fischer
Spermatophytes	Apocynaceae	Vahadenia laurentii (De Wild.) Stapf	Vahadenia laurentii	(De Wild.) Stapf		Climber	native			Beentje (2021)				E. Fischer
Spermatophytes	Apocynaceae	Vincetoxicum afrum (Meisn.) Kuntze	Vincetoxicum afrum	(Meisn.) Kuntze		Herb	native			subfamily not included		Liben 415	https://www.botanicalcollections.be/specimen/BR0000015353771	E. Fischer
Spermatophytes	Apocynaceae	Vincetoxicum cameroonicum (N.E.Br.) Meve & Liede	Vincetoxicum cameroonicum	(N.E.Br.) Meve & Liede		Herb	native			subfamily not included		Louis 17006	https://www.botanicalcollections.be/specimen/BR0000015353801	E. Fischer
Spermatophytes	Apocynaceae	Vincetoxicum gilletii (De Wild.) Meve & Liede	Vincetoxicum gilletii	(De Wild.) Meve & Liede	Tylophora gilletii De Wild.	Herb	native			subfamily not included		Boyekoli 682	https://www.botanicalcollections.be/specimen/BR0000012569816	E. Fischer
Spermatophytes	Apocynaceae	Vincetoxicum heterophyllum (A.Rich.) Vatke	Vincetoxicum heterophyllum	(A.Rich.) Vatke	Tylophora heterophylla A.Rich.	Herb	native			subfamily not included		Lebrun 4973	https://www.botanicalcollections.be/specimen/BR0000015359452	E. Fischer
Spermatophytes	Apocynaceae	Vincetoxicum parvum Meve & Liede	Vincetoxicum parvum	Meve & Liede	Tylophora parvifolia Robyns & Lebrun	Herb	native			subfamily not included		Robyns 498	https://www.botanicalcollections.be/specimen/BR0000008863638	E. Fischer
Spermatophytes	Apocynaceae	Vincetoxicum sylvaticum (Decne.) Kuntze	Vincetoxicum sylvaticum	(Decne.) Kuntze	Tylophora sylvatica Decne.	Climber	native			subfamily not included		Bequaert 6534	https://www.botanicalcollections.be/specimen/BR0000015357038	E. Fischer
Spermatophytes	Apocynaceae	Vincetoxicum tenuipedunculatum (K.Schum.) Meve & Liede	Vincetoxicum tenuipedunculatum	(K.Schum.) Meve & Liede	Tylophora gracilis De Wild., Tylophora tenuipedunculata K.Schum.	Herb	native			subfamily not included		Callens 2155	https://www.botanicalcollections.be/specimen/BR0000015355720	E. Fischer
Spermatophytes	Apocynaceae	Voacanga africana Stapf	Voacanga africana	Stapf	Voacanga schweinfurthii Stapf	(Sub)Shrub	native		Least Concern	Beentje (2021)				E. Fischer
Spermatophytes	Apocynaceae	Voacanga chalotiana Pierre ex Stapf	Voacanga chalotiana	Pierre ex Stapf		Tree	native		Least Concern	Beentje (2021)				E. Fischer
Spermatophytes	Apocynaceae	Voacanga lanceolata (Stapf) Jongkind	Voacanga lanceolata	(Stapf) Jongkind		Tree	native			Beentje (2021)	Jongkind & Lachenaud (2022)	Louis 13221	https://www.botanicalcollections.be/specimen/BR0000014684067	O. Lachenaud
Spermatophytes	Apocynaceae	Voacanga pachyceras Leeuwenb.	Voacanga pachyceras	Leeuwenb.		(Sub)Shrub	native	Endemic	Near Threatened	Beentje (2021)				E. Fischer
Spermatophytes	Apocynaceae	Voacanga thouarsii Roem. & Schult.	Voacanga thouarsii	Roem. & Schult.		Tree	native		Least Concern	Beentje (2021)				E. Fischer
Spermatophytes	Apocynaceae	Xysmalobium alatum Goyder	Xysmalobium alatum	Goyder		Herb	native			subfamily not included		Paterson 509	http://specimens.kew.org/herbarium/K006195639	P. Meerts
Spermatophytes	Apocynaceae	Xysmalobium andongense Hiern	Xysmalobium andongense	Hiern		Herb	native			subfamily not included		Callens 3775	https://www.botanicalcollections.be/specimen/BR0000024742948	E. Fischer
Spermatophytes	Apocynaceae	Xysmalobium congoense S.Moore	Xysmalobium congoense	S.Moore		Herb	native	Endemic		subfamily not included		Kässner 3354 (BM000925847)	https://data.nhm.ac.uk/object/0b55f0eb-e27f-4fe2-9e87-3303f4fb1829	E. Fischer
Spermatophytes	Apocynaceae	Xysmalobium heudelotianum Decne.	Xysmalobium heudelotianum	Decne.		Herb	native			subfamily not included		Germain 5889	https://www.botanicalcollections.be/specimen/BR0000015359667	E. Fischer
Spermatophytes	Apocynaceae	Xysmalobium holubii Scott Elliot	Xysmalobium holubii	Scott Elliot		Herb	native			subfamily not included		Devred 1460	https://www.botanicalcollections.be/specimen/BR0000015360038	E. Fischer
Spermatophytes	Apocynaceae	Xysmalobium kaessneri S.Moore	Xysmalobium kaessneri	S.Moore		Herb	native			subfamily not included		Quarré 7258	https://www.botanicalcollections.be/specimen/BR0000024742337	E. Fischer
Spermatophytes	Apocynaceae	Xysmalobium patulum S.Moore	Xysmalobium patulum	S.Moore		Herb	native			subfamily not included		Homblé 738	https://www.botanicalcollections.be/specimen/BR0000015360359	E. Fischer
Spermatophytes	Apocynaceae	Xysmalobium sessile (Decne.) Decne.	Xysmalobium sessile	(Decne.) Decne.		Herb	native			subfamily not included		Schaijes 1678	https://www.botanicalcollections.be/specimen/BR0000015360465	E. Fischer
Spermatophytes	Apocynaceae	Xysmalobium undulatum (L.) Aiton	Xysmalobium undulatum	(L.) Aiton		Herb	native			subfamily not included		Bequaert 4804	https://www.botanicalcollections.be/specimen/BR0000015360670	E. Fischer
Spermatophytes	Apodanthaceae	Pilostyles aethiopica Welw.	Pilostyles aethiopica	Welw.		Herb	native			Robyns & Boutique (1948) Rafflesiaceae				P. Meerts
Spermatophytes	Aponogetonaceae	Aponogeton abyssinicus Hochst. ex A.Rich.	Aponogeton abyssinicus	Hochst. ex A.Rich.		Herb	native		Least Concern	van Bruggen (1974)				P. Meerts
Spermatophytes	Aponogetonaceae	Aponogeton bogneri H.Bruggen	Aponogeton bogneri	H.Bruggen		Herb	native	Endemic	Endangered	van Bruggen (1974)				P. Meerts
Spermatophytes	Aponogetonaceae	Aponogeton desertorum Zeyh. ex Spreng.	Aponogeton desertorum	Zeyh. ex Spreng.		Herb	native		Least Concern	van Bruggen (1974)				P. Meerts
Spermatophytes	Aponogetonaceae	Aponogeton junceus Lehm.	Aponogeton junceus	Lehm.		Herb	native		Least Concern	van Bruggen (1974)				P. Meerts
Spermatophytes	Aponogetonaceae	Aponogeton troupinii J.Raynal	Aponogeton troupinii	J.Raynal		Herb	native			van Bruggen (1974)				P. Meerts
Spermatophytes	Aponogetonaceae	Aponogeton vallisnerioides Baker	Aponogeton vallisnerioides	Baker		Herb	native		Least Concern	van Bruggen (1974)				P. Meerts
Spermatophytes	Aquifoliaceae	Ilex mitis (L.) Radlk.	Ilex mitis	(L.) Radlk.		Tree	native		Least Concern	Robyns (1960)				P. Meerts
Spermatophytes	Araceae	Amorphophallus abyssinicus (A.Rich.) N.E.Br.	Amorphophallus abyssinicus	(A.Rich.) N.E.Br.		Herb	native			family not covered		Seret 530	https://www.botanicalcollections.be/specimen/BR0000008644398	S. Mayo, O. Lachenaud, W. Hetterscheid & A. Haigh
Spermatophytes	Araceae	Amorphophallus angolensis (Welw. ex Schott) N.E.Br.	Amorphophallus angolensis	(Welw. ex Schott) N.E.Br.		Herb	native			family not covered		Goossens 1272	https://www.botanicalcollections.be/specimen/BR0000019942711	S. Mayo, O. Lachenaud, W. Hetterscheid & A. Haigh
Spermatophytes	Araceae	Amorphophallus bequaertii De Wild.	Amorphophallus bequaertii	De Wild.		Herb	native	Endemic		family not covered		Bequaert 4108	https://www.botanicalcollections.be/specimen/BR0000008261144	S. Mayo, O. Lachenaud, W. Hetterscheid & A. Haigh
Spermatophytes	Araceae	Amorphophallus calabaricus N.E.Br.	Amorphophallus calabaricus	N.E.Br.		Herb	native			family not covered		Germain 4768	https://www.botanicalcollections.be/specimen/BR0000019942995	S. Mayo, O. Lachenaud, W. Hetterscheid & A. Haigh
Spermatophytes	Araceae	Amorphophallus dumboi Eb.Fisch., B.Dumbo & L.Dumbo	Amorphophallus dumboi	Eb.Fisch., B.Dumbo & L.Dumbo		Herb	native	Endemic		family not covered		B. Dumbo & L. Dumbo s.n. (BR0000015253569V)		S. Mayo, O. Lachenaud, W. Hetterscheid & A. Haigh
Spermatophytes	Araceae	Amorphophallus eichleri (Engl.) Hook.f.	Amorphophallus eichleri	(Engl.) Hook.f.		Herb	native	Endemic		family not covered		Engler Araceae No. 231 (cultivated at Berlin from type clone collected by Teusz)	http://specimens.kew.org/herbarium/K002979124	S. Mayo, O. Lachenaud, W. Hetterscheid & A. Haigh
Spermatophytes	Araceae	Amorphophallus goetzei (Engl.) N.E.Br.	Amorphophallus goetzei	(Engl.) N.E.Br.		Herb	native			family not covered		Quarré 7502	https://www.botanicalcollections.be/specimen/BR0000008644411	S. Mayo, O. Lachenaud, W. Hetterscheid & A. Haigh
Spermatophytes	Araceae	Amorphophallus margretae Ittenb.	Amorphophallus margretae	Ittenb.		Herb	native	Endemic		family not covered		Christiaensen 1918	https://www.botanicalcollections.be/specimen/BR0000008261137	S. Mayo, O. Lachenaud, W. Hetterscheid & A. Haigh
Spermatophytes	Araceae	Amorphophallus mayoi (Ittenb.) Eb.Fisch., B.Dumbo & L.Dumbo	Amorphophallus mayoi	(Ittenb.) Eb.Fisch., B.Dumbo & L.Dumbo		Herb	native			family not covered		Germain 340	https://www.botanicalcollections.be/specimen/BR0000019942988	S. Mayo, O. Lachenaud, W. Hetterscheid & A. Haigh
Spermatophytes	Araceae	Amorphophallus mossambicensis (Schott ex Garcke) N.E.Br.	Amorphophallus mossambicensis	(Schott ex Garcke) N.E.Br.		Herb	native			family not covered		Van Meel 186	https://www.botanicalcollections.be/specimen/BR0000019943213	S. Mayo, O. Lachenaud, W. Hetterscheid & A. Haigh
Spermatophytes	Araceae	Amorphophallus mullendersii Malaisse & Bamps	Amorphophallus mullendersii	Malaisse & Bamps		Herb	native			family not covered		Mullenders 1048	https://www.botanicalcollections.be/specimen/BR0000013298807	S. Mayo, O. Lachenaud, W. Hetterscheid & A. Haigh
Spermatophytes	Araceae	Amorphophallus stuhlmannii (Engl.) Engl. & Gehrm.	Amorphophallus stuhlmannii	(Engl.) Engl. & Gehrm.		Herb	native			family not covered		Chapin 615 (NY133669)		S. Mayo, O. Lachenaud, W. Hetterscheid & A. Haigh
Spermatophytes	Araceae	Amorphophallus teuszii (Engl.) Mottet	Amorphophallus teuszii	(Engl.) Mottet		Herb	native			family not covered		Dewèvre 994	https://www.botanicalcollections.be/specimen/BR0000013298883	S. Mayo, O. Lachenaud, W. Hetterscheid & A. Haigh
Spermatophytes	Araceae	Anchomanes difformis (Blume) Engl.	Anchomanes difformis	(Blume) Engl.		Herb	native			family not covered		Malaisse 4574	http://specimens.kew.org/herbarium/K002976625	S. Mayo, O. Lachenaud, W. Hetterscheid & A. Haigh
Spermatophytes	Araceae	Anchomanes giganteus Engl.	Anchomanes giganteus	Engl.		Herb	native			family not covered		Laurent	https://www.botanicalcollections.be/specimen/BR0000005630646	S. Mayo, O. Lachenaud, W. Hetterscheid & A. Haigh
Spermatophytes	Araceae	Anubias gilletii De Wild. & T.Durand	Anubias gilletii	De Wild. & T.Durand		Herb	native		Least Concern	family not covered		Gillet 1696	https://www.botanicalcollections.be/specimen/BR0000008645241	S. Mayo, O. Lachenaud, W. Hetterscheid & A. Haigh
Spermatophytes	Araceae	Anubias hastifolia Engl.	Anubias hastifolia	Engl.		Herb	native		Least Concern	family not covered		Gillet 3381	https://www.botanicalcollections.be/specimen/BR0000008642363	S. Mayo, O. Lachenaud, W. Hetterscheid & A. Haigh
Spermatophytes	Araceae	Anubias heterophylla Engl.	Anubias heterophylla	Engl.		Herb	native		Least Concern	family not covered		Bequaert 6450	https://www.botanicalcollections.be/specimen/BR0000008642417	S. Mayo, O. Lachenaud, W. Hetterscheid & A. Haigh
Spermatophytes	Araceae	Anubias pynaertii De Wild.	Anubias pynaertii	De Wild.		Herb	native			family not covered		Louis 11934	https://www.botanicalcollections.be/specimen/BR0000013330156	S. Mayo, O. Lachenaud, W. Hetterscheid & A. Haigh
Spermatophytes	Araceae	Arisaema mildbraedii Engl.	Arisaema mildbraedii	Engl.		Herb	native			family not covered		Stauffer 415	http://specimens.kew.org/herbarium/K002823764	S. Mayo, O. Lachenaud, W. Hetterscheid & A. Haigh
Spermatophytes	Araceae	Arisaema ruwenzoricum N.E.Br.	Arisaema ruwenzoricum	N.E.Br.		Herb	native			family not covered		Humbert 8885 (P02129838, P02129839, P02129840)		S. Mayo, O. Lachenaud, W. Hetterscheid & A. Haigh
Spermatophytes	Araceae	Arisaema schimperianum Schott	Arisaema schimperianum	Schott		Herb	native			family not covered		Taton 1133	http://specimens.kew.org/herbarium/K002823766	S. Mayo, O. Lachenaud, W. Hetterscheid & A. Haigh
Spermatophytes	Araceae	Caladium bicolor (Ait.) Vent	Caladium bicolor	(Ait.) Vent		Herb	introduced			family not covered		Louis 11085	https://www.botanicalcollections.be/specimen/BR0000013330057	S. Mayo, O. Lachenaud, W. Hetterscheid & A. Haigh
Spermatophytes	Araceae	Cercestis congensis Engl.	Cercestis congensis	Engl.		Herb	native		Least Concern	family not covered		Linder 1795 (P02136407)		S. Mayo, O. Lachenaud, W. Hetterscheid & A. Haigh
Spermatophytes	Araceae	Cercestis dinklagei Engl.	Cercestis dinklagei	Engl.		Climber	native			family not covered		Louis 5753	http://specimens.kew.org/herbarium/K002556736	S. Mayo, O. Lachenaud, W. Hetterscheid & A. Haigh
Spermatophytes	Araceae	Cercestis mirabilis (N.E.Br.) Bogner	Cercestis mirabilis	(N.E.Br.) Bogner		Herb	native			family not covered		Louis 2977 (P02136406)	https://www.gbif.org/occurrence/437948664	S. Mayo, O. Lachenaud, W. Hetterscheid & A. Haigh
Spermatophytes	Araceae	Colocasia esculenta (L.) Schott	Colocasia esculenta	(L.) Schott		Herb	introduced			family not covered		Bodenghien 358	https://www.botanicalcollections.be/specimen/BR0000019948331	S. Mayo, O. Lachenaud, W. Hetterscheid & A. Haigh
Spermatophytes	Araceae	Culcasia angolensis Welw. ex Schott	Culcasia angolensis	Welw. ex Schott		Climber	native			family not covered		Louis 6953	http://specimens.kew.org/herbarium/K002557042	S. Mayo, O. Lachenaud, W. Hetterscheid & A. Haigh
Spermatophytes	Araceae	Culcasia ekongoloi Ntépé-Nyamè	Culcasia ekongoloi	Ntépé-Nyamè		Climber	native			family not covered		Malaisse 13864	http://specimens.kew.org/herbarium/K002557067	S. Mayo, O. Lachenaud, W. Hetterscheid & A. Haigh
Spermatophytes	Araceae	Culcasia lanceolata Engl.	Culcasia lanceolata	Engl.		Climber	native			family not covered		Donis 1720	https://www.botanicalcollections.be/specimen/BR0000019802077	S. Mayo, O. Lachenaud, W. Hetterscheid & A. Haigh
Spermatophytes	Araceae	Culcasia loukandensis Pellegr.	Culcasia loukandensis	Pellegr.		Climber	native			family not covered		Louis 3523	https://www.botanicalcollections.be/specimen/BR0000013333607	S. Mayo, O. Lachenaud, W. Hetterscheid & A. Haigh
Spermatophytes	Araceae	Culcasia mannii (Hook.f.) Engl.	Culcasia mannii	(Hook.f.) Engl.		Herb	native			family not covered		Louis 13235	http://specimens.kew.org/herbarium/K002557096	S. Mayo, O. Lachenaud, W. Hetterscheid & A. Haigh
Spermatophytes	Araceae	Culcasia panduriformis Engl. & K.Krause	Culcasia panduriformis	Engl. & K.Krause		(Sub)Shrub	native			family not covered		Pynaert 1510	https://www.botanicalcollections.be/specimen/BR0000008642684	S. Mayo, O. Lachenaud, W. Hetterscheid & A. Haigh
Spermatophytes	Araceae	Culcasia sapinii De Wild.	Culcasia sapinii	De Wild.		Climber	native		Least Concern	family not covered		Sapin s.n.	https://www.botanicalcollections.be/specimen/BR0000008642509	S. Mayo, O. Lachenaud, W. Hetterscheid & A. Haigh
Spermatophytes	Araceae	Culcasia scandens P.Beauv.	Culcasia scandens	P.Beauv.		Herb	native			family not covered		Louis 107	http://specimens.kew.org/herbarium/K002557166	S. Mayo, O. Lachenaud, W. Hetterscheid & A. Haigh
Spermatophytes	Araceae	Culcasia tenuifolia Engl.	Culcasia tenuifolia	Engl.		Climber	native			family not covered		Sapin s.n.	https://www.botanicalcollections.be/specimen/BR0000008642554	S. Mayo, O. Lachenaud, W. Hetterscheid & A. Haigh
Spermatophytes	Araceae	Gonatopus boivinii (Decne.) Engl.	Gonatopus boivinii	(Decne.) Engl.		Herb	native			family not covered		Quarré 2690	http://specimens.kew.org/herbarium/K002556385	S. Mayo, O. Lachenaud, W. Hetterscheid & A. Haigh
Spermatophytes	Araceae	Lasimorpha senegalensis Schott	Lasimorpha senegalensis	Schott		Herb	native		Least Concern	family not covered		Louis 148	https://www.botanicalcollections.be/specimen/BR0000013161279	S. Mayo, O. Lachenaud, W. Hetterscheid & A. Haigh
Spermatophytes	Araceae	Lemna aequinoctialis Welw.	Lemna aequinoctialis	Welw.		Herb	native		Least Concern	Landolt & Lawalrée (1988)		Robyns 4062	https://www.botanicalcollections.be/specimen/BR0000021775581	S. Mayo, O. Lachenaud, W. Hetterscheid & A. Haigh
Spermatophytes	Araceae	Lemna minor L.	Lemna minor	L.		Herb	native		Least Concern	Landolt & Lawalrée (1988)		Bequaert 5475	https://www.botanicalcollections.be/specimen/BR0000021775840	S. Mayo, O. Lachenaud, W. Hetterscheid & A. Haigh
Spermatophytes	Araceae	Lemna trisulca L.	Lemna trisulca	L.		Herb	native		Least Concern	Landolt & Lawalrée (1988)		Léonard 5760	https://www.botanicalcollections.be/specimen/BR0000021775987	S. Mayo, O. Lachenaud, W. Hetterscheid & A. Haigh
Spermatophytes	Araceae	Nephthytis poissonii (Engl.) N.E.Br.	Nephthytis poissonii	(Engl.) N.E.Br.		Herb	native			family not covered		Germain 8165	https://www.botanicalcollections.be/specimen/BR0000019807201	S. Mayo, O. Lachenaud, W. Hetterscheid & A. Haigh
Spermatophytes	Araceae	Pistia stratiotes L.	Pistia stratiotes	L.		Herb	native		Least Concern	family not covered		Symoens 8508	http://specimens.kew.org/herbarium/K002820090	S. Mayo, O. Lachenaud, W. Hetterscheid & A. Haigh
Spermatophytes	Araceae	Remusatia vivipara (Roxb.) Schott	Remusatia vivipara	(Roxb.) Schott		Herb	native			family not covered		Schmitz 2749	http://specimens.kew.org/herbarium/K002820794	S. Mayo, O. Lachenaud, W. Hetterscheid & A. Haigh
Spermatophytes	Araceae	Rhaphidophora africana N.E.Br.	Rhaphidophora africana	N.E.Br.		Climber	native			family not covered		Bequaert 3204	https://www.botanicalcollections.be/specimen/BR0000019809304	S. Mayo, O. Lachenaud, W. Hetterscheid & A. Haigh
Spermatophytes	Araceae	Sauromatum venosum (Dryand. ex Aiton) Kunth	Sauromatum venosum	(Dryand. ex Aiton) Kunth		Herb	native		Least Concern	family not covered		Malaisse 11299	https://www.botanicalcollections.be/specimen/BR0000019809700	S. Mayo, O. Lachenaud, W. Hetterscheid & A. Haigh
Spermatophytes	Araceae	Spirodela polyrhiza (L.) Schleid.	Spirodela polyrhiza	(L.) Schleid.		Herb	native		Least Concern	Landolt & Lawalrée (1988)		Louis 14687	https://www.botanicalcollections.be/specimen/BR0000021776199	S. Mayo, O. Lachenaud, W. Hetterscheid & A. Haigh
Spermatophytes	Araceae	Stylochiton cuculliferus Peter	Stylochiton cuculliferus	Peter		Herb	native			family not covered		Bamps & Malaisse 8288	https://www.botanicalcollections.be/specimen/BR0000019809915	S. Mayo, O. Lachenaud, W. Hetterscheid & A. Haigh
Spermatophytes	Araceae	Stylochiton kornasii Malaisse & Bamps	Stylochiton kornasii	Malaisse & Bamps		Herb	native	Endemic		family not covered		Malaisse 13314	https://www.botanicalcollections.be/specimen/BR0000009888203	S. Mayo, O. Lachenaud, W. Hetterscheid & A. Haigh
Spermatophytes	Araceae	Stylochiton lancifolius Kotschy & Peyr.	Stylochiton lancifolius	Kotschy & Peyr.		Herb	native			family not covered		De Graer 114	https://www.botanicalcollections.be/specimen/BR0000019810133	S. Mayo, O. Lachenaud, W. Hetterscheid & A. Haigh
Spermatophytes	Araceae	Stylochiton malaissei Bogner	Stylochiton malaissei	Bogner		Herb	native	Endemic		family not covered		Bamps & Malaisse 8450	https://www.botanicalcollections.be/specimen/BR0000005524433	S. Mayo, O. Lachenaud, W. Hetterscheid & A. Haigh
Spermatophytes	Araceae	Stylochiton shabaensis Malaisse & Bamps	Stylochiton shabaensis	Malaisse & Bamps		Herb	native	Endemic		family not covered		Schmitz 5470	https://www.botanicalcollections.be/specimen/BR0000013299040	S. Mayo, O. Lachenaud, W. Hetterscheid & A. Haigh
Spermatophytes	Araceae	Stylochiton zenkeri Engl.	Stylochiton zenkeri	Engl.		Herb	native			family not covered		Germain 478	https://www.botanicalcollections.be/specimen/BR0000019810706	S. Mayo, O. Lachenaud, W. Hetterscheid & A. Haigh
Spermatophytes	Araceae	Syngonium angustatum Schott	Syngonium angustatum	Schott		Climber	introduced			family not covered		Wome 15	https://www.botanicalcollections.be/specimen/BR0000019810775	S. Mayo, O. Lachenaud, W. Hetterscheid & A. Haigh
Spermatophytes	Araceae	Wolffia arrhiza (L.) Horkel ex Wimm.	Wolffia arrhiza	(L.) Horkel ex Wimm.		Herb	native		Least Concern	Landolt & Lawalrée (1988)		Léonard 1810	https://www.botanicalcollections.be/specimen/BR0000021776502	S. Mayo, O. Lachenaud, W. Hetterscheid & A. Haigh
Spermatophytes	Araceae	Wolffiella hyalina (Delile) Monod	Wolffiella hyalina	(Delile) Monod		Herb	native		Least Concern	Landolt & Lawalrée (1988)		Bequaert 5474	https://www.botanicalcollections.be/specimen/BR0000021776700	S. Mayo, O. Lachenaud, W. Hetterscheid & A. Haigh
Spermatophytes	Araceae	Wolffiella welwitschii (Hegelm.) Monod	Wolffiella welwitschii	(Hegelm.) Monod		Herb	native		Least Concern	Landolt & Lawalrée (1988)		Hendrickx 5781	https://www.botanicalcollections.be/specimen/BR0000021776748	S. Mayo, O. Lachenaud, W. Hetterscheid & A. Haigh
Spermatophytes	Araceae	Xanthosoma sagittifolium (L.) Schott	Xanthosoma sagittifolium	(L.) Schott		Herb	introduced			family not covered		Germain 187	https://www.botanicalcollections.be/specimen/BR0000019810928	S. Mayo, O. Lachenaud, W. Hetterscheid & A. Haigh
Spermatophytes	Araceae	Zantedeschia albomaculata (Hook.) Baill.	Zantedeschia albomaculata	(Hook.) Baill.		Herb	native		Least Concern	family not covered		Malaisse 8840	https://www.botanicalcollections.be/specimen/BR0000019811147	S. Mayo, O. Lachenaud, W. Hetterscheid & A. Haigh
Spermatophytes	Araliaceae	Astropanax abyssinicus (Hochst. ex A.Rich.) Seem.	Astropanax abyssinicus	(Hochst. ex A.Rich.) Seem.	Schefflera abyssinica (Hochst. ex A.Rich.) Harms	Tree	native		Least Concern	Bamps (1974)				P. Meerts
Spermatophytes	Araliaceae	Astropanax barteri Seem	Astropanax barteri	Seem	Schefflera barteri (Seem) Harms	Climber	native		Least Concern	Bamps (1974)				P. Meerts
Spermatophytes	Araliaceae	Astropanax evrardii (Bamps) Lowry	Astropanax evrardii	(Bamps) Lowry	Schefflera evrardii P.Bamps	(Sub)Shrub	native	Endemic	Endangered	Bamps (1974)				P. Meerts
Spermatophytes	Araliaceae	Astropanax goetzenii (Harms) Lowry	Astropanax goetzenii	(Harms) Lowry	Schefflera goetzenii Harms	(Sub)Shrub	native		Least Concern	Bamps (1974)				P. Meerts
Spermatophytes	Araliaceae	Astropanax kivuensis (Bamps) Lowry, G.M.Plunkett, Gostel & Frodin	Astropanax kivuensis	(Bamps) Lowry, G.M.Plunkett, Gostel & Frodin	Schefflera kivuensis Bamps	Climber	native	Endemic		Bamps (1974)				P. Meerts
Spermatophytes	Araliaceae	Astropanax myrianthus (Baker) Lowry, G.M.Plunkett, Gostel & Frodin	Astropanax myrianthus	(Baker) Lowry, G.M.Plunkett, Gostel & Frodin	Schefflera myriantha (Baker) Drake	Tree	native			Bamps (1974)				P. Meerts
Spermatophytes	Araliaceae	Astropanax polysciadius (Harms) Lowry, G.M.Plunkett, Gostel & Frodin	Astropanax polysciadius	(Harms) Lowry, G.M.Plunkett, Gostel & Frodin	Schefflera bequaertii De Wild., Schefflera congesta De Wild., Schefflera nyasensis De Wild.	Tree	native		Least Concern	not recorded		Bequaert 4405	https://www.botanicalcollections.be/specimen/BR0000008862587	P. Meerts
Spermatophytes	Araliaceae	Astropanax tessmannii (Harms) Lowry, G.M.Plunkett, Gostel & Frodin	Astropanax tessmannii	(Harms) Lowry, G.M.Plunkett, Gostel & Frodin	Schefflera tessmannii Harms	Climber	native			Bamps (1974)				P. Meerts
Spermatophytes	Araliaceae	Astropanax urostachyus (Harms) Lowry, G.M.Plunkett, Gostel & Frodin	Astropanax urostachyus	(Harms) Lowry, G.M.Plunkett, Gostel & Frodin	Schefflera urostachya Harms	(Sub)Shrub	native		Near Threatened	Bamps (1974)				P. Meerts
Spermatophytes	Araliaceae	Cussonia angolensis (Seem.) Hiern	Cussonia angolensis	(Seem.) Hiern		Tree	native		Least Concern	Bamps (1974)				P. Meerts
Spermatophytes	Araliaceae	Cussonia arborea Hochst. ex A.Rich.	Cussonia arborea	Hochst. ex A.Rich.	Cussonia djalonensis A.Chev.	Tree	native		Least Concern	Bamps (1974)				P. Meerts
Spermatophytes	Araliaceae	Cussonia brieyi De Wild.	Cussonia brieyi	De Wild.		Tree	native		Near Threatened	Bamps (1974)				P. Meerts
Spermatophytes	Araliaceae	Cussonia corbisieri De Wild.	Cussonia corbisieri	De Wild.		Herb	native			Bamps (1974)				P. Meerts
Spermatophytes	Araliaceae	Cussonia holstii Harms ex Engl.	Cussonia holstii	Harms ex Engl.		Tree	native		Least Concern	Bamps (1974)				P. Meerts
Spermatophytes	Araliaceae	Cussonia sessilis Lebrun	Cussonia sessilis	Lebrun		Tree	native	Endemic	Vulnerable	Bamps (1974)				P. Meerts
Spermatophytes	Araliaceae	Cussonia spicata Thunb.	Cussonia spicata	Thunb.		Tree	native		Least Concern	Bamps (1974)				P. Meerts
Spermatophytes	Araliaceae	Hydrocotyle bonariensis Lam.	Hydrocotyle bonariensis	Lam.		Herb	native			Meerts (2024)				P. Meerts
Spermatophytes	Araliaceae	Hydrocotyle mannii Hook.f.	Hydrocotyle mannii	Hook.f.		Herb	native		Least Concern	Meerts (2024)				P. Meerts
Spermatophytes	Araliaceae	Hydrocotyle ranunculoides L.f.	Hydrocotyle ranunculoides	L.f.		Herb	native		Least Concern	Meerts (2024)				P. Meerts
Spermatophytes	Araliaceae	Hydrocotyle sibthorpioides Lam.	Hydrocotyle sibthorpioides	Lam.	Hydrocotyle confusa H.Wolff	Herb	native			Meerts (2024)				P. Meerts
Spermatophytes	Araliaceae	Hydrocotyle verticillata Thunb.	Hydrocotyle verticillata	Thunb.		Herb	native			Meerts (2024)				P. Meerts
Spermatophytes	Araliaceae	Polyscias fulva (Hiern) Harms	Polyscias fulva	(Hiern) Harms		Tree	native		Least Concern	Bamps (1974)				P. Meerts
Spermatophytes	Araliaceae	Polyscias kivuensis Bamps	Polyscias kivuensis	Bamps		Tree	native	Endemic	Endangered	Bamps (1974)				P. Meerts
Spermatophytes	Arecaceae	Borassus aethiopum Mart.	Borassus aethiopum	Mart.	Borassus sambiranensis Jum. & Perrier	Tree	native		Least Concern	Mbandu Luzolawo et al. (2020)				P. Mbandu Luzolawo & P. Meerts
Spermatophytes	Arecaceae	Borassus akeassii Bayton, Ouédr. & Guinko	Borassus akeassii	Bayton, Ouédr. & Guinko		Tree	native		Least Concern	not recorded		Liben 2822	https://www.botanicalcollections.be/specimen/BR0000019688862	P. Mbandu Luzolawo & P. Meerts
Spermatophytes	Arecaceae	Calamus deerratus G.Mann & H.Wendl.,	Calamus deerratus	G.Mann & H.Wendl.,		Climber	native		Least Concern	Mbandu Luzolawo et al. (2020)				P. Mbandu Luzolawo & P. Meerts
Spermatophytes	Arecaceae	Cocos nucifera L.	Cocos nucifera	L.		Tree	introduced			Mbandu Luzolawo et al. (2020)				P. Mbandu Luzolawo & P. Meerts
Spermatophytes	Arecaceae	Elaeis guineensis Jacq.	Elaeis guineensis	Jacq.		Tree	introduced		Least Concern	Mbandu Luzolawo et al. (2020)				P. Mbandu Luzolawo & P. Meerts
Spermatophytes	Arecaceae	Eremospatha cabrae (De Wild. & T.Durand) De Wild.	Eremospatha cabrae	(De Wild. & T.Durand) De Wild.	Eremospatha suborbicularis Burret, E. rhomboidea Burret	Climber	native		Least Concern	Mbandu Luzolawo et al. (2020)				P. Mbandu Luzolawo & P. Meerts
Spermatophytes	Arecaceae	Eremospatha cuspidata (G.Mann & H.Wendl.) H.Wendl.	Eremospatha cuspidata	(G.Mann & H.Wendl.) H.Wendl.		Climber	native		Least Concern	Mbandu Luzolawo et al. (2020)				P. Mbandu Luzolawo & P. Meerts
Spermatophytes	Arecaceae	Eremospatha haullevilleana De Wild.	Eremospatha haullevilleana	De Wild.		Climber	native		Least Concern	Mbandu Luzolawo et al. (2020)				P. Mbandu Luzolawo & P. Meerts
Spermatophytes	Arecaceae	Eremospatha laurentii De Wild.	Eremospatha laurentii	De Wild.		Climber	native		Least Concern	Mbandu Luzolawo et al. (2020)				P. Mbandu Luzolawo & P. Meerts
Spermatophytes	Arecaceae	Eremospatha macrocarpa Schaedtler	Eremospatha macrocarpa	Schaedtler		Climber	native		Least Concern	Mbandu Luzolawo et al. (2020)				P. Mbandu Luzolawo & P. Meerts
Spermatophytes	Arecaceae	Hyphaene guineensis Schumach. & Thonn.	Hyphaene guineensis	Schumach. & Thonn.	Hyphaene doreyi Furtado, H. obovata Furtado	Tree	native		Least Concern	Mbandu Luzolawo et al. (2020)				P. Mbandu Luzolawo & P. Meerts
Spermatophytes	Arecaceae	Hyphaene petersiana Klotzsch ex Mart.	Hyphaene petersiana	Klotzsch ex Mart.		Tree	native		Least Concern	Mbandu Luzolawo et al. (2020)				P. Mbandu Luzolawo & P. Meerts
Spermatophytes	Arecaceae	Laccosperma acutiflorum (Becc.) J.Dransf.	Laccosperma acutiflorum	(Becc.) J.Dransf.	Neoancistrophyllum acutiflorum (Becc.) Rauschert	Climber	native		Least Concern	Mbandu Luzolawo et al. (2020)				P. Mbandu Luzolawo & P. Meerts
Spermatophytes	Arecaceae	Laccosperma opacum Drude	Laccosperma opacum	Drude		Climber	native		Least Concern	Mbandu Luzolawo et al. (2020)				P. Mbandu Luzolawo & P. Meerts
Spermatophytes	Arecaceae	Laccosperma robustum (Burret) J.Dransf.	Laccosperma robustum	(Burret) J.Dransf.	Neoancistrophyllum robustum (Burret) Rauschert	Climber	native		Least Concern	Mbandu Luzolawo et al. (2020)				P. Mbandu Luzolawo & P. Meerts
Spermatophytes	Arecaceae	Laccosperma secundiflorum (P.Beauv.) Kuntze	Laccosperma secundiflorum	(P.Beauv.) Kuntze	Neoancistrophyllum majus (Burret) Rauschert, Laccosperma majus (Burret) Dransfield	Climber	native		Least Concern	Mbandu Luzolawo et al. (2020)				P. Mbandu Luzolawo & P. Meerts
Spermatophytes	Arecaceae	Oncocalamus macrospathus Burret	Oncocalamus macrospathus	Burret	Oncocalamus djodu De Wild.	Climber	native		Least Concern	Mbandu Luzolawo et al. (2020)				P. Mbandu Luzolawo & P. Meerts
Spermatophytes	Arecaceae	Oncocalamus mannii (H.Wendl.) H.Wendl.	Oncocalamus mannii	(H.Wendl.) H.Wendl.	Oncocalamus acanthocnemis Drude	Climber	native		Least Concern	not recorded		Dhetchuvi 315	https://www.botanicalcollections.be/specimen/BR0000021822445	P. Mbandu Luzolawo & P. Meerts
Spermatophytes	Arecaceae	Phoenix reclinata Jacq.	Phoenix reclinata	Jacq.	Phoenix baoulensis A. Chev.	Tree	native		Least Concern	Mbandu Luzolawo et al. (2020)				P. Mbandu Luzolawo & P. Meerts
Spermatophytes	Arecaceae	Podococcus barteri G.Mann & H.Wendl.	Podococcus barteri	G.Mann & H.Wendl.		(Sub)Shrub	native		Least Concern	Mbandu Luzolawo et al. (2020)				P. Mbandu Luzolawo & P. Meerts
Spermatophytes	Arecaceae	Raphia farinifera (Gaertn.) Hyl.	Raphia farinifera	(Gaertn.) Hyl.		Tree	native		Least Concern	not recorded		Schmitz 4644	https://www.botanicalcollections.be/specimen/BR0000019693064	P. Mbandu Luzolawo & P. Meerts
Spermatophytes	Arecaceae	Raphia gentiliana De Wild.	Raphia gentiliana	De Wild.	Raphia sankuruensis De Wild.	Tree	native		Least Concern	Mbandu Luzolawo et al. (2020)				P. Mbandu Luzolawo & P. Meerts
Spermatophytes	Arecaceae	Raphia hookeri G.Mann & H.Wendl.	Raphia hookeri	G.Mann & H.Wendl.	Raphia sassandrensis A. Chev., Raphia gigantea A. Chev.	Tree	native			not recorded		Pogge s.n.	https://herbarium.bgbm.org/object/B180002339	P. Mbandu Luzolawo & P. Meerts
Spermatophytes	Arecaceae	Raphia laurentii De Wild.	Raphia laurentii	De Wild.		Tree	native		Least Concern	Mbandu Luzolawo et al. (2020)				P. Mbandu Luzolawo & P. Meerts
Spermatophytes	Arecaceae	Raphia matombe De Wild.	Raphia matombe	De Wild.	Raphia macrocarpa Burret	Tree	native		Data Deficient	Mbandu Luzolawo et al. (2020)				P. Mbandu Luzolawo & P. Meerts
Spermatophytes	Arecaceae	Raphia regalis Becc.	Raphia regalis	Becc.	Raphia insignis Burret	(Sub)Shrub	native			Mbandu Luzolawo et al. (2020)				P. Mbandu Luzolawo & P. Meerts
Spermatophytes	Arecaceae	Raphia rostrata Burret	Raphia rostrata	Burret		Tree	native		Data Deficient	Mbandu Luzolawo et al. (2020)				P. Mbandu Luzolawo & P. Meerts
Spermatophytes	Arecaceae	Raphia ruwenzorica Otedoh	Raphia ruwenzorica	Otedoh	Raphia monbuttorum Drude	Tree	native		Data Deficient	Mbandu Luzolawo et al. (2020)				P. Mbandu Luzolawo & P. Meerts
Spermatophytes	Arecaceae	Raphia sese De Wild.	Raphia sese	De Wild.		Tree	native		Least Concern	Mbandu Luzolawo et al. (2020)				P. Mbandu Luzolawo & P. Meerts
Spermatophytes	Arecaceae	Raphia textilis Welw.	Raphia textilis	Welw.	Raphia welwitschii H. Wendl., Metroxylon textile Welw.	Tree	native		Least Concern	not recorded		Sapin s.n.	https://www.botanicalcollections.be/specimen/BR0000025286823	P. Mbandu Luzolawo & P. Meerts
Spermatophytes	Arecaceae	Sclerosperma mannii H.Wendl.	Sclerosperma mannii	H.Wendl.	Sclerosperma dubium Becc.	(Sub)Shrub	native		Least Concern	Mbandu Luzolawo et al. (2020)				P. Mbandu Luzolawo & P. Meerts
Spermatophytes	Arecaceae	Sclerosperma profizianum Valk. & Sunderl.	Sclerosperma profizianum	Valk. & Sunderl.		(Sub)Shrub	native		Least Concern	Mbandu Luzolawo et al. (2020)				P. Mbandu Luzolawo & P. Meerts
Spermatophytes	Arecaceae	Sclerosperma walkeri A.Chev.	Sclerosperma walkeri	A.Chev.		(Sub)Shrub	native		Least Concern	Mbandu Luzolawo et al. (2020)				P. Mbandu Luzolawo & P. Meerts
Spermatophytes	Aristolochiaceae	Aristolochia albida Duch.	Aristolochia albida	Duch.	Aristolochia petersiana Klotzsch, Aristolochia dewevrei De Wild. & T.Durand	Climber	native			Hauman (1948)				P. Meerts
Spermatophytes	Aristolochiaceae	Aristolochia heppii Merxm.	Aristolochia heppii	Merxm.	Aristolochia bracteata var. basitruncata Hauman	Herb	native			Hauman (1948)				P. Meerts
Spermatophytes	Aristolochiaceae	Aristolochia hockii De Wild.	Aristolochia hockii	De Wild.		Herb	native			Hauman (1948)				P. Meerts
Spermatophytes	Aristolochiaceae	Aristolochia inflata Kunth	Aristolochia inflata	Kunth	Aristolochia gibbosa Duch.	Climber	introduced			not recorded		Hulstaert 1680	https://www.botanicalcollections.be/specimen/BR0000014698330	P. Meerts
Spermatophytes	Aristolochiaceae	Aristolochia littoralis Parodi	Aristolochia littoralis	Parodi	Aristolochia elegans Mast.	Climber	introduced			not recorded		Hart 59	https://www.botanicalcollections.be/specimen/BR0000014698293	P. Meerts
Spermatophytes	Aristolochiaceae	Aristolochia macrocarpa Duch.	Aristolochia macrocarpa	Duch.	Pararistolochia macrocarpa (Duch.) Poncy	Climber	native			not recorded		Evrard 3168	https://www.botanicalcollections.be/specimen/BR0000014697806	P. Meerts
Spermatophytes	Aristolochiaceae	Aristolochia odoratissima L.	Aristolochia odoratissima	L.		Herb	introduced			not recorded		Liben 3247	https://data.biodiversitydata.nl/naturalis/specimen/WAG.1670536	P. Meerts
Spermatophytes	Aristolochiaceae	Aristolochia promissa Mast.	Aristolochia promissa	Mast.	Pararistolochia promissa (Mast.) Keay, Aristolochia congolana Hauman	Climber	native			Hauman (1948)				P. Meerts
Spermatophytes	Aristolochiaceae	Aristolochia ringens Vahl	Aristolochia ringens	Vahl		Climber	introduced			not recorded		Apema 145	https://www.botanicalcollections.be/specimen/BR0000014699696	P. Meerts
Spermatophytes	Aristolochiaceae	Aristolochia triactina Hook.f.	Aristolochia triactina	Hook.f.	Pararistolochia triactina (Hook.f.) Hutch. & Dalziel	Climber	native			Hauman (1948)				P. Meerts
Spermatophytes	Aristolochiaceae	Aristolochia zenkeri Engl.	Aristolochia zenkeri	Engl.	Pararistolochia zenkeri (Engl.) Hutch. & Dalziel	Climber	native			Hauman (1948)				P. Meerts
Spermatophytes	Aristolochiaceae	Hydnora abyssinica A.Br.	Hydnora abyssinica	A.Br.	Hydnora johannis Becc., Hydnora solmsiana Dinter	Herb	native			not recorded		Malaisse 11290	https://www.botanicalcollections.be/specimen/BR0000005263516	P. Meerts
Spermatophytes	Asparagaceae	Agave americana L.	Agave americana	L.		Herb	introduced			Geerinck (2016)				P. Meerts & T. Damen
Spermatophytes	Asparagaceae	Albuca abyssinica Jacq.	Albuca abyssinica	Jacq.		Herb	native			genus unpublished		Devred 825	https://www.botanicalcollections.be/specimen/BR0000021778117	P. Meerts & T. Damen
Spermatophytes	Asparagaceae	Albuca katangensis De Wild.	Albuca katangensis	De Wild.		Herb	native	Endemic		genus unpublished		Quarré 2912	https://www.botanicalcollections.be/specimen/BR0000013290337	P. Meerts & T. Damen
Spermatophytes	Asparagaceae	Albuca nigritana (Baker) Troupin	Albuca nigritana	(Baker) Troupin		Herb	native			genus unpublished		Bequaert 3035	https://www.botanicalcollections.be/specimen/BR0000008761682	P. Meerts & T. Damen
Spermatophytes	Asparagaceae	Asparagus africanus Lam.	Asparagus africanus	Lam.		Herb	native			Geerinck (2016)				P. Meerts & T. Damen
Spermatophytes	Asparagaceae	Asparagus asparagoides (L.) Druce	Asparagus asparagoides	(L.) Druce		Climber	native			Geerinck (2016)				P. Meerts & T. Damen
Spermatophytes	Asparagaceae	Asparagus drepanophyllus Welw. ex Baker	Asparagus drepanophyllus	Welw. ex Baker		Climber	native			Geerinck (2016)				P. Meerts & T. Damen
Spermatophytes	Asparagaceae	Asparagus duchesnei L.Linden	Asparagus duchesnei	L.Linden		Herb	native	Endemic		not recorded		Duchesne S.N.	https://www.botanicalcollections.be/specimen/BR0000008764393	P. Meerts & T. Damen
Spermatophytes	Asparagaceae	Asparagus falcatus L.	Asparagus falcatus	L.		Herb	native			Geerinck (2016)				P. Meerts & T. Damen
Spermatophytes	Asparagaceae	Asparagus flagellaris (Kunth) Baker	Asparagus flagellaris	(Kunth) Baker		Herb	native			Geerinck (2016)				P. Meerts & T. Damen
Spermatophytes	Asparagaceae	Asparagus laricinus Burch.	Asparagus laricinus	Burch.		(Sub)Shrub	native			Geerinck (2016)				P. Meerts & T. Damen
Spermatophytes	Asparagaceae	Asparagus racemosus Willd.	Asparagus racemosus	Willd.		Herb	native			Geerinck (2016)				P. Meerts & T. Damen
Spermatophytes	Asparagaceae	Asparagus schroederi Engl.	Asparagus schroederi	Engl.		(Sub)Shrub	native			Geerinck (2016)				P. Meerts & T. Damen
Spermatophytes	Asparagaceae	Asparagus setaceus (Kunth) Jessop	Asparagus setaceus	(Kunth) Jessop		Climber	native			Geerinck (2016)				P. Meerts & T. Damen
Spermatophytes	Asparagaceae	Bowiea volubilis Harv. ex Hook.f.	Bowiea volubilis	Harv. ex Hook.f.		Herb	native			genus unpublished		Malaisse & Kisimba 705	https://www.botanicalcollections.be/specimen/BR0000009964778	P. Meerts & T. Damen
Spermatophytes	Asparagaceae	Chlorophytum affine Baker	Chlorophytum affine	Baker		Herb	native			Meerts (2015) Anthericaceae				P. Meerts & T. Damen
Spermatophytes	Asparagaceae	Chlorophytum africanum (Baker) Baker	Chlorophytum africanum	(Baker) Baker		Herb	native			Meerts (2015) Anthericaceae				P. Meerts & T. Damen
Spermatophytes	Asparagaceae	Chlorophytum alismifolium Baker	Chlorophytum alismifolium	Baker		Herb	native			Meerts (2015) Anthericaceae				P. Meerts & T. Damen
Spermatophytes	Asparagaceae	Chlorophytum andongense Baker	Chlorophytum andongense	Baker		Herb	native			Meerts (2015) Anthericaceae				P. Meerts & T. Damen
Spermatophytes	Asparagaceae	Chlorophytum angustissimum (Poelln.) Nordal	Chlorophytum angustissimum	(Poelln.) Nordal		Herb	native			Meerts (2015) Anthericaceae				P. Meerts & T. Damen
Spermatophytes	Asparagaceae	Chlorophytum arcuatoramosum R.B.Drumm.	Chlorophytum arcuatoramosum	R.B.Drumm.		Herb	native	Endemic		Meerts (2015) Anthericaceae				P. Meerts & T. Damen
Spermatophytes	Asparagaceae	Chlorophytum blepharophyllum Schweinf. ex Baker	Chlorophytum blepharophyllum	Schweinf. ex Baker		Herb	native			Meerts (2015) Anthericaceae				P. Meerts & T. Damen
Spermatophytes	Asparagaceae	Chlorophytum brachystachyum Baker	Chlorophytum brachystachyum	Baker		Herb	native			Meerts (2015) Anthericaceae				P. Meerts & T. Damen
Spermatophytes	Asparagaceae	Chlorophytum burundiense Meerts	Chlorophytum burundiense	Meerts		Herb	native		Endangered	Meerts (2015) Anthericaceae				P. Meerts & T. Damen
Spermatophytes	Asparagaceae	Chlorophytum calyptrocarpum (Baker) Kativu	Chlorophytum calyptrocarpum	(Baker) Kativu		Herb	native			Meerts (2015) Anthericaceae				P. Meerts & T. Damen
Spermatophytes	Asparagaceae	Chlorophytum cameronii (Baker) Kativu	Chlorophytum cameronii	(Baker) Kativu		Herb	native		Least Concern	Meerts (2015) Anthericaceae				P. Meerts & T. Damen
Spermatophytes	Asparagaceae	Chlorophytum clarae Bjorå & Nordal	Chlorophytum clarae	Bjorå & Nordal		Herb	native			Meerts (2015) Anthericaceae				P. Meerts & T. Damen
Spermatophytes	Asparagaceae	Chlorophytum colubrinum (Baker) Engl.	Chlorophytum colubrinum	(Baker) Engl.		Herb	native			Meerts (2015) Anthericaceae				P. Meerts & T. Damen
Spermatophytes	Asparagaceae	Chlorophytum comosum (Thunb.) Jacques	Chlorophytum comosum	(Thunb.) Jacques		Herb	native			Meerts (2015) Anthericaceae				P. Meerts & T. Damen
Spermatophytes	Asparagaceae	Chlorophytum cordifolium De Wild.	Chlorophytum cordifolium	De Wild.		Herb	native	Endemic		Meerts (2015) Anthericaceae				P. Meerts & T. Damen
Spermatophytes	Asparagaceae	Chlorophytum debile Baker	Chlorophytum debile	Baker		Herb	native			Meerts (2015) Anthericaceae				P. Meerts & T. Damen
Spermatophytes	Asparagaceae	Chlorophytum filipendulum Baker	Chlorophytum filipendulum	Baker		Herb	native		Least Concern	Meerts (2015) Anthericaceae				P. Meerts & T. Damen
Spermatophytes	Asparagaceae	Chlorophytum gallabatense Schweinf. ex Baker	Chlorophytum gallabatense	Schweinf. ex Baker		Herb	native			Meerts (2015) Anthericaceae				P. Meerts & T. Damen
Spermatophytes	Asparagaceae	Chlorophytum galpinii (Baker) Kativu	Chlorophytum galpinii	(Baker) Kativu		Herb	native			Meerts (2015) Anthericaceae				P. Meerts & T. Damen
Spermatophytes	Asparagaceae	Chlorophytum geophilum Peter ex Poelln.	Chlorophytum geophilum	Peter ex Poelln.		Herb	native			Meerts (2015) Anthericaceae				P. Meerts & T. Damen
Spermatophytes	Asparagaceae	Chlorophytum hirsutum A.D.Poulsen & Nordal	Chlorophytum hirsutum	A.D.Poulsen & Nordal		Herb	native		Endangered	Meerts (2015) Anthericaceae				P. Meerts & T. Damen
Spermatophytes	Asparagaceae	Chlorophytum hysteranthum Kativu	Chlorophytum hysteranthum	Kativu		Herb	native		Least Concern	Meerts (2015) Anthericaceae				P. Meerts & T. Damen
Spermatophytes	Asparagaceae	Chlorophytum lancifolium Welw. ex Baker	Chlorophytum lancifolium	Welw. ex Baker		Herb	native			Meerts (2015) Anthericaceae				P. Meerts & T. Damen
Spermatophytes	Asparagaceae	Chlorophytum leptoneurum (C.H.Wright) Poelln.	Chlorophytum leptoneurum	(C.H.Wright) Poelln.		Herb	native			Meerts (2015) Anthericaceae				P. Meerts & T. Damen
Spermatophytes	Asparagaceae	Chlorophytum longifolium Schweinf. ex Baker	Chlorophytum longifolium	Schweinf. ex Baker		Herb	native			Meerts (2015) Anthericaceae				P. Meerts & T. Damen
Spermatophytes	Asparagaceae	Chlorophytum macrophyllum (A.Rich.) Asch.	Chlorophytum macrophyllum	(A.Rich.) Asch.		Herb	native			Meerts (2015) Anthericaceae				P. Meerts & T. Damen
Spermatophytes	Asparagaceae	Chlorophytum macrosporum Baker	Chlorophytum macrosporum	Baker		Herb	native			Meerts (2015) Anthericaceae				P. Meerts & T. Damen
Spermatophytes	Asparagaceae	Chlorophytum minor Kativu	Chlorophytum minor	Kativu		Herb	native			Meerts (2015) Anthericaceae				P. Meerts & T. Damen
Spermatophytes	Asparagaceae	Chlorophytum nubicum (Baker) Kativu	Chlorophytum nubicum	(Baker) Kativu		Herb	native			Meerts (2015) Anthericaceae				P. Meerts & T. Damen
Spermatophytes	Asparagaceae	Chlorophytum occultum A.D.Poulsen & Nordal	Chlorophytum occultum	A.D.Poulsen & Nordal		Herb	native			Meerts (2015) Anthericaceae				P. Meerts & T. Damen
Spermatophytes	Asparagaceae	Chlorophytum orchidastrum Lindl.	Chlorophytum orchidastrum	Lindl.		Herb	native			Meerts (2015) Anthericaceae				P. Meerts & T. Damen
Spermatophytes	Asparagaceae	Chlorophytum perfoliatum Kativu	Chlorophytum perfoliatum	Kativu		Herb	native			Meerts (2015) Anthericaceae				P. Meerts & T. Damen
Spermatophytes	Asparagaceae	Chlorophytum pilosicarinatum (Poelln.) Meerts	Chlorophytum pilosicarinatum	(Poelln.) Meerts		Herb	native			Meerts (2015) Anthericaceae				P. Meerts & T. Damen
Spermatophytes	Asparagaceae	Chlorophytum polystachys Baker	Chlorophytum polystachys	Baker		Herb	native			Meerts (2015) Anthericaceae				P. Meerts & T. Damen
Spermatophytes	Asparagaceae	Chlorophytum pubiflorum Baker	Chlorophytum pubiflorum	Baker		Herb	native			Meerts (2015) Anthericaceae				P. Meerts & T. Damen
Spermatophytes	Asparagaceae	Chlorophytum pusillum Schweinf. ex Baker	Chlorophytum pusillum	Schweinf. ex Baker		Herb	native			Meerts (2015) Anthericaceae				P. Meerts & T. Damen
Spermatophytes	Asparagaceae	Chlorophytum recurvifolium (Baker) C.Archer & Kativu	Chlorophytum recurvifolium	(Baker) C.Archer & Kativu		Herb	native			Meerts (2015) Anthericaceae				P. Meerts & T. Damen
Spermatophytes	Asparagaceae	Chlorophytum ruahense Engl.	Chlorophytum ruahense	Engl.		Herb	native			Meerts (2015) Anthericaceae				P. Meerts & T. Damen
Spermatophytes	Asparagaceae	Chlorophytum rubribracteatum (De Wild.) Kativu	Chlorophytum rubribracteatum	(De Wild.) Kativu		Herb	native			Meerts (2015) Anthericaceae				P. Meerts & T. Damen
Spermatophytes	Asparagaceae	Chlorophytum sparsiflorum Baker	Chlorophytum sparsiflorum	Baker		Herb	native			Meerts (2015) Anthericaceae				P. Meerts & T. Damen
Spermatophytes	Asparagaceae	Chlorophytum sphacelatum (Baker) Kativu	Chlorophytum sphacelatum	(Baker) Kativu		Herb	native			Meerts (2015) Anthericaceae				P. Meerts & T. Damen
Spermatophytes	Asparagaceae	Chlorophytum sphagnicola Meerts	Chlorophytum sphagnicola	Meerts		Herb	native			Meerts (2015) Anthericaceae				P. Meerts & T. Damen
Spermatophytes	Asparagaceae	Chlorophytum staudtii Nordal	Chlorophytum staudtii	Nordal		Herb	native		Endangered	Meerts (2015) Anthericaceae				P. Meerts & T. Damen
Spermatophytes	Asparagaceae	Chlorophytum stenopetalum Baker	Chlorophytum stenopetalum	Baker		Herb	native			Meerts (2015) Anthericaceae				P. Meerts & T. Damen
Spermatophytes	Asparagaceae	Chlorophytum stolzii (K.Krause) Weim.	Chlorophytum stolzii	(K.Krause) Weim.		Herb	native			Meerts (2015) Anthericaceae				P. Meerts & T. Damen
Spermatophytes	Asparagaceae	Chlorophytum subpetiolatum (Baker) Kativu	Chlorophytum subpetiolatum	(Baker) Kativu		Herb	native		Least Concern	Meerts (2015) Anthericaceae				P. Meerts & T. Damen
Spermatophytes	Asparagaceae	Chlorophytum velutinum Kativu	Chlorophytum velutinum	Kativu		Herb	native			Meerts (2015) Anthericaceae				P. Meerts & T. Damen
Spermatophytes	Asparagaceae	Chlorophytum vestitum Baker	Chlorophytum vestitum	Baker		Herb	native			Meerts (2015) Anthericaceae				P. Meerts & T. Damen
Spermatophytes	Asparagaceae	Chlorophytum warneckei (Engl.) Marais & Reilly	Chlorophytum warneckei	(Engl.) Marais & Reilly		Herb	native			Meerts (2015) Anthericaceae				P. Meerts & T. Damen
Spermatophytes	Asparagaceae	Chlorophytum zingiberastrum Nordal & A.D.Poulsen	Chlorophytum zingiberastrum	Nordal & A.D.Poulsen		Herb	native			Meerts (2015) Anthericaceae				P. Meerts & T. Damen
Spermatophytes	Asparagaceae	Dipcadi thollonianum Hua	Dipcadi thollonianum	Hua		Herb	native			genus unpublished		Pauwels 4777	https://data.biodiversitydata.nl/naturalis/specimen/WAG.1152050	P. Meerts & T. Damen
Spermatophytes	Asparagaceae	Dipcadi viride (L.) Moench	Dipcadi viride	(L.) Moench		Herb	native			genus unpublished		Hock s.n.	https://www.botanicalcollections.be/specimen/BR0000008808202	P. Meerts & T. Damen
Spermatophytes	Asparagaceae	Dracaena acaulis Baker	Dracaena acaulis	Baker	Dracaena rubroaurantiaca De Wild.	(Sub)Shrub	native		Data Deficient	genus unpublished		Dewèvre 169	https://www.botanicalcollections.be/specimen/BR0000008807458	P. Meerts & T. Damen
Spermatophytes	Asparagaceae	Dracaena acutissima Hua	Dracaena acutissima	Hua	Dracaena laurentii De Wild.	(Sub)Shrub	native			genus unpublished		Bavicchi 421	https://www.botanicalcollections.be/specimen/BR0000008808554	P. Meerts & T. Damen
Spermatophytes	Asparagaceae	Dracaena afromontana Mildbr.	Dracaena afromontana	Mildbr.		(Sub)Shrub	native		Least Concern	genus unpublished		Pierlot 2479	https://www.botanicalcollections.be/specimen/BR0000013485382	P. Meerts & T. Damen
Spermatophytes	Asparagaceae	Dracaena angolensis (Welw. ex Carrière) Byng & Christenh.	Dracaena angolensis	(Welw. ex Carrière) Byng & Christenh.	Sansevieria cylindrica Bojer ex Hook.	Herb	native			genus unpublished		Schmitz 2029	https://www.botanicalcollections.be/specimen/BR0000021416897	P. Meerts & T. Damen
Spermatophytes	Asparagaceae	Dracaena arborea (Willd.) Link	Dracaena arborea	(Willd.) Link		Tree	native		Least Concern	genus unpublished		Louis 1326	https://www.botanicalcollections.be/specimen/BR0000013486310	P. Meerts & T. Damen
Spermatophytes	Asparagaceae	Dracaena aubryana Brongn. ex É.Morren	Dracaena aubryana	Brongn. ex É.Morren		(Sub)Shrub	native			genus unpublished		Devred 1373	https://www.botanicalcollections.be/specimen/BR0000013207236	P. Meerts & T. Damen
Spermatophytes	Asparagaceae	Dracaena aubrytiana (Carrière) Byng & Christenh.	Dracaena aubrytiana	(Carrière) Byng & Christenh.	Sansevieria aubrytiana Carrière	Herb	native			genus unpublished		Donis 2368	https://www.botanicalcollections.be/specimen/BR0000021416590	P. Meerts & T. Damen
Spermatophytes	Asparagaceae	Dracaena bacularis (Pfennig ex A.Butler & Jankalski) Byng & Christenh.	Dracaena bacularis	(Pfennig ex A.Butler & Jankalski) Byng & Christenh.	Sansevieria bacularis Pfennig ex A.Butler & Jankalski	Herb	native	Endemic		genus unpublished		Bequaert 5367	https://www.botanicalcollections.be/specimen/BR0000013289140	P. Meerts & T. Damen
Spermatophytes	Asparagaceae	Dracaena bicolor Hook.	Dracaena bicolor	Hook.		(Sub)Shrub	native			genus unpublished		Louis 14099	https://www.botanicalcollections.be/specimen/BR0000005583669	P. Meerts & T. Damen
Spermatophytes	Asparagaceae	Dracaena camerooniana Baker	Dracaena camerooniana	Baker	Dracaena capitulifera De Wild. & T.Durand	(Sub)Shrub	native		Least Concern	genus unpublished		De Giorgi 1069	https://www.botanicalcollections.be/specimen/BR0000008808233	P. Meerts & T. Damen
Spermatophytes	Asparagaceae	Dracaena canaliculata (Carrière) Byng & Christenh.	Dracaena canaliculata	(Carrière) Byng & Christenh.	Sansevieria sulcata Bojer ex Baker	Herb	native			genus unpublished		de Witte 4252	https://www.botanicalcollections.be/specimen/BR0000021418082	P. Meerts & T. Damen
Spermatophytes	Asparagaceae	Dracaena congoensis Hua	Dracaena congoensis	Hua	Dracaena cuspidibracteata Engl.	(Sub)Shrub	native			genus unpublished		Lescrauwaet 149	https://www.botanicalcollections.be/specimen/BR0000021766732	P. Meerts & T. Damen
Spermatophytes	Asparagaceae	Dracaena dawei (Stapf) Byng & Christenh.	Dracaena dawei	(Stapf) Byng & Christenh.	Sansevieria dawei Stapf	Herb	native			genus unpublished		Witte 8278	https://www.botanicalcollections.be/specimen/BR0000021417139	P. Meerts & T. Damen
Spermatophytes	Asparagaceae	Dracaena fragrans (L.) Ker Gawl.	Dracaena fragrans	(L.) Ker Gawl.	Dracaena butayei De Wild.	(Sub)Shrub	native		Least Concern	genus unpublished		Corbisier-Baland 1346	https://www.botanicalcollections.be/specimen/BR0000021767289	P. Meerts & T. Damen
Spermatophytes	Asparagaceae	Dracaena glomerata Baker	Dracaena glomerata	Baker	Dracaena buettneri Engl.	(Sub)Shrub	native			genus unpublished		Vanderyst 9945	https://www.botanicalcollections.be/specimen/BR0000005583317	P. Meerts & T. Damen
Spermatophytes	Asparagaceae	Dracaena goldieana Bullen ex Mast. & T.Moore	Dracaena goldieana	Bullen ex Mast. & T.Moore		(Sub)Shrub	native			genus unpublished		Jans 730	https://www.botanicalcollections.be/specimen/BR0000005583386	P. Meerts & T. Damen
Spermatophytes	Asparagaceae	Dracaena hyacinthoides (L.) Mabb.	Dracaena hyacinthoides	(L.) Mabb.	Sansevieria guineensis (L.) Willd.	Herb	native			genus unpublished		Giorgi 261	https://www.botanicalcollections.be/specimen/BR0000021417351	P. Meerts & T. Damen
Spermatophytes	Asparagaceae	Dracaena kindtiana De Wild.	Dracaena kindtiana	De Wild.		(Sub)Shrub	native			genus unpublished		Laurent 2005	https://www.botanicalcollections.be/specimen/BR0000013486013	P. Meerts & T. Damen
Spermatophytes	Asparagaceae	Dracaena laxissima Engl.	Dracaena laxissima	Engl.		(Sub)Shrub	native			genus unpublished		Bequaert 6322	https://www.botanicalcollections.be/specimen/BR0000008808493	P. Meerts & T. Damen
Spermatophytes	Asparagaceae	Dracaena longiflora (Sims) Byng & Christenh.	Dracaena longiflora	(Sims) Byng & Christenh.	Sansevieria longiflora Sims	Herb	native			genus unpublished		Smith, s.n.	http://specimens.kew.org/herbarium/K002860694	P. Meerts & T. Damen
Spermatophytes	Asparagaceae	Dracaena mannii Baker	Dracaena mannii	Baker		Tree	native		Least Concern	genus unpublished		Louis 4150	https://www.botanicalcollections.be/specimen/BR0000013163990	P. Meerts & T. Damen
Spermatophytes	Asparagaceae	Dracaena marina Bos ex Damen	Dracaena marina	Bos ex Damen		Tree	native			genus unpublished		Donis 1391	https://www.botanicalcollections.be/specimen/BR0000021400018	P. Meerts & T. Damen
Spermatophytes	Asparagaceae	Dracaena masoniana (Chahin.) Byng & Christenh.	Dracaena masoniana	(Chahin.) Byng & Christenh.	Sansevieria masoniana Chahin.	Herb	native	Endemic		genus unpublished		Chahinian 258 (NY Barcode: 346054)	https://sweetgum.nybg.org/science/vh/specimen-details/?irn=153564	P. Meerts & T. Damen
Spermatophytes	Asparagaceae	Dracaena nilotica (Baker) Byng & Christenh.	Dracaena nilotica	(Baker) Byng & Christenh.	Sansevieria nilotica Baker	Herb	native			genus unpublished		Szafranski 1337	https://www.botanicalcollections.be/specimen/BR0000021417665	P. Meerts & T. Damen
Spermatophytes	Asparagaceae	Dracaena nitens Welw. ex Baker	Dracaena nitens	Welw. ex Baker		(Sub)Shrub	native			genus unpublished		Achten 66B	https://www.botanicalcollections.be/specimen/BR0000005583485	P. Meerts & T. Damen
Spermatophytes	Asparagaceae	Dracaena parva (N.E.Br.) Byng & Christenh.	Dracaena parva	(N.E.Br.) Byng & Christenh.	Sansevieria parva N.E.Br.	Herb	native			genus unpublished		Bequaert 5465	https://www.botanicalcollections.be/specimen/BR0000008808189	P. Meerts & T. Damen
Spermatophytes	Asparagaceae	Dracaena pearsonii (N.E.Br.) Byng & Christenh.	Dracaena pearsonii	(N.E.Br.) Byng & Christenh.	Sansevieria pearsonii N.E.Br.	Herb	native			genus unpublished			https://www.gbif.org/fr/occurrence/1563164624	P. Meerts & T. Damen
Spermatophytes	Asparagaceae	Dracaena pethera Byng & Christenh.	Dracaena pethera	Byng & Christenh.	Sansevieria kirkii Baker	Herb	native			genus unpublished		Schmitz 4554	https://www.botanicalcollections.be/specimen/BR0000021417504	P. Meerts & T. Damen
Spermatophytes	Asparagaceae	Dracaena phanerophlebia Baker	Dracaena phanerophlebia	Baker		(Sub)Shrub	native			genus unpublished		Louis 16076	https://www.botanicalcollections.be/specimen/BR0000013163594	P. Meerts & T. Damen
Spermatophytes	Asparagaceae	Dracaena rosulata Mwachala & Eb.Fisch.	Dracaena rosulata	Mwachala & Eb.Fisch.		Herb	native	Endemic		genus unpublished		Callens 4158	https://www.botanicalcollections.be/specimen/BR0000005583553	P. Meerts & T. Damen
Spermatophytes	Asparagaceae	Dracaena sanderiana Sander ex Mast.	Dracaena sanderiana	Sander ex Mast.	Dracaena poggei Engl.	(Sub)Shrub	native			genus unpublished		Louis 1131	https://www.botanicalcollections.be/specimen/BR0000013163624	P. Meerts & T. Damen
Spermatophytes	Asparagaceae	Dracaena spathulata Byng & Christenh.	Dracaena spathulata	Byng & Christenh.	Sansevieria concinna N.E.Br.	Herb	native			genus unpublished		Stauffer 600	https://data.biodiversitydata.nl/naturalis/specimen/WAG.1884066	P. Meerts & T. Damen
Spermatophytes	Asparagaceae	Dracaena steudneri Engl.	Dracaena steudneri	Engl.	Dracaena papahu Engl.	Tree	native		Least Concern	genus unpublished		Gutzwiller 1356	https://www.botanicalcollections.be/specimen/BR0000005583706	P. Meerts & T. Damen
Spermatophytes	Asparagaceae	Dracaena subtilis (N.E.Br.) Byng & Christenh.	Dracaena subtilis	(N.E.Br.) Byng & Christenh.	Sansevieria subtilis N.E.Br.	Herb	native			genus unpublished		Humbert [285] ? (P02152566)	https://www.gbif.org/occurrence/438673626	P. Meerts & T. Damen
Spermatophytes	Asparagaceae	Dracaena surculosa Lindl.	Dracaena surculosa	Lindl.		(Sub)Shrub	introduced			genus unpublished		Achten 98A	https://www.botanicalcollections.be/specimen/BR0000021404047	P. Meerts & T. Damen
Spermatophytes	Asparagaceae	Dracaena tholloniana Hua	Dracaena tholloniana	Hua		(Sub)Shrub	native			genus unpublished		Mosango 582	https://www.botanicalcollections.be/specimen/BR0000005583225	P. Meerts & T. Damen
Spermatophytes	Asparagaceae	Dracaena trifasciata (Prain) Mabb.	Dracaena trifasciata	(Prain) Mabb.	Sansevieria trifasciata Prain, Sansevieria laurentii De Wild.	Herb	native			genus unpublished		Lebrun 1297	https://www.botanicalcollections.be/specimen/BR0000021418259	P. Meerts & T. Damen
Spermatophytes	Asparagaceae	Dracaena usambarensis Engl.	Dracaena usambarensis	Engl.		(Sub)Shrub	native			genus unpublished		de Witte 6903	https://www.botanicalcollections.be/specimen/BR0000021401787	P. Meerts & T. Damen
Spermatophytes	Asparagaceae	Dracaena viridiflora Engl. & K.Krause	Dracaena viridiflora	Engl. & K.Krause	Dracaena mildbraedii K.Krause	(Sub)Shrub	native			genus unpublished		Van den Brande 192	https://www.botanicalcollections.be/specimen/BR0000005584413	P. Meerts & T. Damen
Spermatophytes	Asparagaceae	Dracaena volkensii (Gürke) Byng & Christenh.	Dracaena volkensii	(Gürke) Byng & Christenh.	Sansevieria volkensii Gürke	Herb	native			genus unpublished		Quarré 1269	https://www.botanicalcollections.be/specimen/BR0000008808455	P. Meerts & T. Damen
Spermatophytes	Asparagaceae	Drimia altissima (L.f.) Ker Gawl.	Drimia altissima	(L.f.) Ker Gawl.		Herb	native			genus unpublished		Devred 2248	https://www.botanicalcollections.be/specimen/BR0000021405396	P. Meerts & T. Damen
Spermatophytes	Asparagaceae	Drimia hockii De Wild.	Drimia hockii	De Wild.		Herb	native	Endemic		genus unpublished		Hock s.n.	https://www.botanicalcollections.be/specimen/BR0000008807496	P. Meerts & T. Damen
Spermatophytes	Asparagaceae	Drimia sanguinea (Schinz) Jessop	Drimia sanguinea	(Schinz) Jessop		Herb	native			genus unpublished		Schaijes 4419	https://www.botanicalcollections.be/specimen/BR0000021405709	P. Meerts & T. Damen
Spermatophytes	Asparagaceae	Drimiopsis barteri Baker	Drimiopsis barteri	Baker	Drimiopsis seretii De Wild. syn. nov.	Herb	native			genus unpublished		Lebrun 7566	https://www.botanicalcollections.be/specimen/BR0000008992048	P. Meerts & T. Damen
Spermatophytes	Asparagaceae	Drimiopsis botryoides Baker	Drimiopsis botryoides	Baker		Herb	native			genus unpublished		Schmitz 2114	https://www.botanicalcollections.be/specimen/BR0000008991942	P. Meerts & T. Damen
Spermatophytes	Asparagaceae	Drimiopsis spicata (Baker) Sebsebe & Stedje	Drimiopsis spicata	(Baker) Sebsebe & Stedje		Herb	native			genus unpublished		Troupin 697	https://www.botanicalcollections.be/specimen/BR0000021419324	P. Meerts & T. Damen
Spermatophytes	Asparagaceae	Eriospermum abyssinicum Baker	Eriospermum abyssinicum	Baker	Eriospermum flagelliforme (Baker) Manning	Herb	native			Geerinck (2016)				P. Meerts & T. Damen
Spermatophytes	Asparagaceae	Eriospermum mackenii (Hook.f.) Baker	Eriospermum mackenii	(Hook.f.) Baker		Herb	native			Geerinck (2016)				P. Meerts & T. Damen
Spermatophytes	Asparagaceae	Furcraea foetida (L.) Haw	Furcraea foetida	(L.) Haw		Herb	native			Geerinck (2016)				P. Meerts & T. Damen
Spermatophytes	Asparagaceae	Ledebouria revoluta (L.f.) Jessop	Ledebouria revoluta	(L.f.) Jessop		Herb	native			genus unpublished		Malaisse 7924	https://www.botanicalcollections.be/specimen/BR0000021413544	P. Meerts & T. Damen
Spermatophytes	Asparagaceae	Ledebouria zambesiaca (Baker) Speta	Ledebouria zambesiaca	(Baker) Speta		Herb	native			genus unpublished		Parmentier & Kila 4678	https://www.botanicalcollections.be/specimen/BR0000009796263	P. Meerts & T. Damen
Spermatophytes	Asparagaceae	Sansevieria dawei Stapf	Sansevieria dawei	Stapf		Herb	native			genus unpublished		Lebrun 7653	https://www.botanicalcollections.be/specimen/BR0000021417177	P. Meerts & T. Damen
Spermatophytes	Asparagaceae	Sansevieria liberica Gérôme & Labroy	Sansevieria liberica	Gérôme & Labroy		Herb	native			genus unpublished		Oumorou 970	https://www.botanicalcollections.be/specimen/BR0000005553846	P. Meerts & T. Damen
Spermatophytes	Asparagaceae	Scilla achtenii De Wild.	Scilla achtenii	De Wild.		Herb	native	Endemic		genus unpublished		Achten 608	https://www.botanicalcollections.be/specimen/BR0000008808998	P. Meerts & T. Damen
Spermatophytes	Asparagaceae	Scilla congesta Baker	Scilla congesta	Baker		Herb	native			genus unpublished		Troupin 698	https://www.botanicalcollections.be/specimen/BR0000013289379	P. Meerts & T. Damen
Spermatophytes	Asparagaceae	Scilla engleri T.Durand & Schinz	Scilla engleri	T.Durand & Schinz		Herb	native			genus unpublished		Bequaert 3024	https://www.botanicalcollections.be/specimen/BR0000013288969	P. Meerts & T. Damen
Spermatophytes	Asparagaceae	Scilla katendensis De Wild.	Scilla katendensis	De Wild.		Herb	native	Endemic		genus unpublished		Achten 607b	https://www.botanicalcollections.be/specimen/BR0000008808998	P. Meerts & T. Damen
Spermatophytes	Asparagaceae	Scilla ledienii Engl.	Scilla ledienii	Engl.		Herb	native	Endemic		genus unpublished		Laurent s.n.	https://www.botanicalcollections.be/specimen/BR0000008809322	P. Meerts & T. Damen
Spermatophytes	Asparagaceae	Scilla verdickii De Wild.	Scilla verdickii	De Wild.		Herb	native	Endemic		genus unpublished		Verdick s.n.	https://www.botanicalcollections.be/specimen/BR0000008809209	P. Meerts & T. Damen
Spermatophytes	Asparagaceae	Scilla werneri De Wild.	Scilla werneri	De Wild.		Herb	native	Endemic		genus unpublished		Werner s.n.	https://www.botanicalcollections.be/specimen/BR0000005571154	P. Meerts & T. Damen
Spermatophytes	Asphodelaceae	Aloe buettneri A.Berger	Aloe buettneri	A.Berger	Aloe congolensis De Wild. & T.Durand	Herb	native			Geerinck (2015)				P. Meerts
Spermatophytes	Asphodelaceae	Aloe bulbicaulis Christian	Aloe bulbicaulis	Christian		Herb	native		Least Concern	Geerinck (2015)				P. Meerts
Spermatophytes	Asphodelaceae	Aloe christianii Reynolds	Aloe christianii	Reynolds		Herb	native			Geerinck (2015)				P. Meerts
Spermatophytes	Asphodelaceae	Aloe crassipes Baker	Aloe crassipes	Baker		Herb	native			not recorded			http://www.westafricanplants.senckenberg.de/images/pictures/aloe_crassipes_wamccl_p1370633_7746_118c8b.jpg	P. Meerts
Spermatophytes	Asphodelaceae	Aloe dawei A.Berger	Aloe dawei	A.Berger		Herb	native		Least Concern	Geerinck (2015)				P. Meerts
Spermatophytes	Asphodelaceae	Aloe greatheadii Schönland	Aloe greatheadii	Schönland		Herb	native		Least Concern	Geerinck (2015)				P. Meerts
Spermatophytes	Asphodelaceae	Aloe hendrickxii Reynolds	Aloe hendrickxii	Reynolds		Herb	native	Endemic		Geerinck (2015)				P. Meerts
Spermatophytes	Asphodelaceae	Aloe macrosiphon Baker	Aloe macrosiphon	Baker		Herb	native		Vulnerable	Geerinck (2015)				P. Meerts
Spermatophytes	Asphodelaceae	Aloe myriacantha (Haw.) Schult. & Schult.f.	Aloe myriacantha	(Haw.) Schult. & Schult.f.		Herb	native		Least Concern	Geerinck (2015)				P. Meerts
Spermatophytes	Asphodelaceae	Aloe mzimbana I.Verd. & Christian	Aloe mzimbana	I.Verd. & Christian		Herb	native			Geerinck (2015)				P. Meerts
Spermatophytes	Asphodelaceae	Aloe nuttii Baker	Aloe nuttii	Baker		Herb	native		Least Concern	Geerinck (2015)				P. Meerts
Spermatophytes	Asphodelaceae	Aloe patersonii B.Mathew	Aloe patersonii	B.Mathew		Herb	native	Endemic		Geerinck (2015)				P. Meerts
Spermatophytes	Asphodelaceae	Aloe schweinfurthii Baker	Aloe schweinfurthii	Baker		Herb	native		Least Concern	Geerinck (2015)				P. Meerts
Spermatophytes	Asphodelaceae	Aloe seretii De Wild.	Aloe seretii	De Wild.		Herb	native	Endemic		Geerinck (2015)				P. Meerts
Spermatophytes	Asphodelaceae	Aloe wollastonii Rendle	Aloe wollastonii	Rendle		Herb	native			Geerinck (2015)				P. Meerts
Spermatophytes	Asphodelaceae	Bulbine abyssinica A.Rich.	Bulbine abyssinica	A.Rich.		Herb	native			Geerinck (2015)				P. Meerts
Spermatophytes	Asphodelaceae	Bulbine fistulosa Chiov.	Bulbine fistulosa	Chiov.		Herb	native			Geerinck (2015)				P. Meerts
Spermatophytes	Asphodelaceae	Kniphofia benguellensis Welw. ex Baker	Kniphofia benguellensis	Welw. ex Baker		Herb	native			Geerinck (2015)				P. Meerts
Spermatophytes	Asphodelaceae	Kniphofia dubia De Wild.	Kniphofia dubia	De Wild.		Herb	native			Geerinck (2015)				P. Meerts
Spermatophytes	Asphodelaceae	Kniphofia grantii Baker	Kniphofia grantii	Baker	Kniphofia bequaertii De Wild.	Herb	native			Geerinck (2015)				P. Meerts
Spermatophytes	Asphodelaceae	Kniphofia marungensis Lisowski & Wiland	Kniphofia marungensis	Lisowski & Wiland		Herb	native	Endemic		Geerinck (2015)				P. Meerts
Spermatophytes	Asphodelaceae	Kniphofia nana Marais	Kniphofia nana	Marais		Herb	native	Endemic		Geerinck (2015)				P. Meerts
Spermatophytes	Asphodelaceae	Kniphofia princeae (A.Berger) Marais	Kniphofia princeae	(A.Berger) Marais		Herb	native			Geerinck (2015)				P. Meerts
Spermatophytes	Asphodelaceae	Kniphofia pumila (Aiton) Kunth	Kniphofia pumila	(Aiton) Kunth		Herb	native			Geerinck (2015)				P. Meerts
Spermatophytes	Asphodelaceae	Kniphofia thomsonii Baker	Kniphofia thomsonii	Baker		Herb	native			Geerinck (2015)				P. Meerts
Spermatophytes	Asphodelaceae	Trachyandra saltii (Baker) Oberm.	Trachyandra saltii	(Baker) Oberm.		Herb	native			Geerinck (2015)				P. Meerts
Spermatophytes	Asteraceae	Acanthospermum australe (Loefl.) Kuntze	Acanthospermum australe	(Loefl.) Kuntze		Herb	introduced			family incompletely covered	Lisowski (1991: 115)			H. Beentje
Spermatophytes	Asteraceae	Acanthospermum glabratum (DC.) Wild	Acanthospermum glabratum	(DC.) Wild		Herb	introduced			family incompletely covered	Lisowski (1991: 114)			H. Beentje
Spermatophytes	Asteraceae	Acanthospermum hispidum DC.	Acanthospermum hispidum	DC.		Herb	introduced			family incompletely covered	Lisowski (1991: 112)			H. Beentje
Spermatophytes	Asteraceae	Acmella caulirhiza Delile	Acmella caulirhiza	Delile	Spilanthes filicaulis (Schumach. & Thonn.) C.D.Adams	Herb	native			family incompletely covered	Lisowski (1991: 228)			H. Beentje
Spermatophytes	Asteraceae	Acmella oleracea (L.) R.K.Jansen	Acmella oleracea	(L.) R.K.Jansen		Herb	introduced			family incompletely covered	Lisowski (1991: 234)			H. Beentje
Spermatophytes	Asteraceae	Acmella uliginosa (Sw.) Cass.	Acmella uliginosa	(Sw.) Cass.	Spilanthes uliginosa Sw.	Herb	introduced		Least Concern	family incompletely covered	Lisowski (1991: 232)			H. Beentje
Spermatophytes	Asteraceae	Adenostemma caffrum DC.	Adenostemma caffrum	DC.		Herb	native		Least Concern	family incompletely covered	Lisowski (1991: 471)			H. Beentje
Spermatophytes	Asteraceae	Adenostemma mauritianum DC.	Adenostemma mauritianum	DC.		Herb	native			family incompletely covered	Lisowski (1991: 467)			H. Beentje
Spermatophytes	Asteraceae	Adenostemma viscosum J.R.Forst. & G.Forst.	Adenostemma viscosum	J.R.Forst. & G.Forst.	Adenostemma perrottetii DC.	Herb	native		Least Concern	family incompletely covered	Lisowski (1991: 469)			H. Beentje
Spermatophytes	Asteraceae	Aedesia spectabilis Mattf.	Aedesia spectabilis	Mattf.		Herb	native			family incompletely covered	Lisowski (1992: 363)			H. Beentje
Spermatophytes	Asteraceae	Afrocarduus kikuyorum (R.E.Fr.) N.Garcia, Moreyra & Susanna	Afrocarduus kikuyorum	(R.E.Fr.) N.Garcia, Moreyra & Susanna	Carduus kikuyorum R.E.Fr.	Herb	native			family incompletely covered	Lisowski (1991: 590)			H. Beentje
Spermatophytes	Asteraceae	Ageratinastrum katangense Lisowski	Ageratinastrum katangense	Lisowski		Herb	native	Endemic		family incompletely covered	Lisowski (1992: 352)			H. Beentje
Spermatophytes	Asteraceae	Ageratinastrum lejolyanum (Adamska & Lisowski) Kalanda	Ageratinastrum lejolyanum	(Adamska & Lisowski) Kalanda		Herb	native	Endemic		family incompletely covered	Lisowski (1992: 352)			H. Beentje
Spermatophytes	Asteraceae	Ageratinastrum palustre Wild & G.V. Pope	Ageratinastrum palustre	Wild & G.V. Pope		Herb	native			family incompletely covered	Lisowski (1992)			H. Beentje
Spermatophytes	Asteraceae	Ageratinastrum polyphyllum (Baker) Mattf.	Ageratinastrum polyphyllum	(Baker) Mattf.		Herb	native			family incompletely covered	Lisowski (1992: 354)			H. Beentje
Spermatophytes	Asteraceae	Ageratum conyzoides L.	Ageratum conyzoides	L.		Herb	introduced			family incompletely covered	Lisowski (1991: 473)			H. Beentje
Spermatophytes	Asteraceae	Ageratum houstonianum Mill.	Ageratum houstonianum	Mill.		Herb	introduced			family incompletely covered	Lisowski (1991: 477)			H. Beentje
Spermatophytes	Asteraceae	Ambrosia maritima L.	Ambrosia maritima	L.		Herb	introduced		Least Concern	family incompletely covered	Lisowski (1991: 110)			H. Beentje
Spermatophytes	Asteraceae	Anisopappus africanus Oliv. & Hiern	Anisopappus africanus	Oliv. & Hiern		Herb	native			Lisowski (1989: 194)				H. Beentje
Spermatophytes	Asteraceae	Anisopappus bampsianus Lisowski	Anisopappus bampsianus	Lisowski		Herb	native	Endemic		Lisowski (1989: 203)				H. Beentje
Spermatophytes	Asteraceae	Anisopappus chinensis Hook. & Arn.	Anisopappus chinensis	Hook. & Arn.	Anisopappus lastii (O. Hoffm.) Wild	Herb	native			Lisowski (1989: 200, 206)				H. Beentje
Spermatophytes	Asteraceae	Anisopappus davyi S.Moore	Anisopappus davyi	S.Moore		Herb	native			Lisowski (1989: 201)				H. Beentje
Spermatophytes	Asteraceae	Anisopappus lawalreanus Lisowski	Anisopappus lawalreanus	Lisowski		Herb	native	Endemic		Lisowski (1989: 209)				H. Beentje
Spermatophytes	Asteraceae	Anisopappus lejolyanus Lisowski	Anisopappus lejolyanus	Lisowski		Herb	native	Endemic		Lisowski (1989: 204)				H. Beentje
Spermatophytes	Asteraceae	Anisopappus marianus Lawalree	Anisopappus marianus	Lawalree		Herb	native	Endemic		Lisowski (1989)				H. Beentje
Spermatophytes	Asteraceae	Anisopappus petitianus Lisowski	Anisopappus petitianus	Lisowski		Herb	native	Endemic		Lisowski (1989: 202)				H. Beentje
Spermatophytes	Asteraceae	Anisopappus robynsianus Lisowski	Anisopappus robynsianus	Lisowski		Herb	native	Endemic		Lisowski (1989: 205)				H. Beentje
Spermatophytes	Asteraceae	Anisopappus upembensis Lisowski	Anisopappus upembensis	Lisowski		Herb	native	Endemic		Lisowski (1989: 204)				H. Beentje
Spermatophytes	Asteraceae	Artemisia afra Willd.	Artemisia afra	Willd.		Herb	native			family incompletely covered	Lisowski (1991: 247)			H. Beentje
Spermatophytes	Asteraceae	Aspilia africana (Pers.) C.D.Adams	Aspilia africana	(Pers.) C.D.Adams	Aspilia congoensis S.Moore	Herb	native			family incompletely covered	Lisowski (1991: 194)			H. Beentje
Spermatophytes	Asteraceae	Aspilia angolensis Muschl.	Aspilia angolensis	Muschl.		Herb	native			family incompletely covered	Lisowski (1991: 200)			H. Beentje
Spermatophytes	Asteraceae	Aspilia ciliata (Schumach.) Wild	Aspilia ciliata	(Schumach.) Wild		Herb	native			family incompletely covered	Lisowski (1991: 191)			H. Beentje
Spermatophytes	Asteraceae	Aspilia kotschyi (Sch.Bip. ex Hochst.) Oliv.	Aspilia kotschyi	(Sch.Bip. ex Hochst.) Oliv.		Herb	native			family incompletely covered	Lisowski (1991: 190)			H. Beentje
Spermatophytes	Asteraceae	Aspilia malaissei Lisowski	Aspilia malaissei	Lisowski		Herb	native	Endemic		family incompletely covered	Lisowski (1991: 201)			H. Beentje
Spermatophytes	Asteraceae	Aspilia mossambicensis (Oliv.) Wild	Aspilia mossambicensis	(Oliv.) Wild	Aspilia aspilioides (Bak.) S.Moore, Aspilia tanganyikensis Lawalree	Herb	native			family incompletely covered	Lisowski (1991: 203)			H. Beentje
Spermatophytes	Asteraceae	Aspilia natalensis (Sond.) Wild	Aspilia natalensis	(Sond.) Wild		Herb	native			family incompletely covered	Lisowski (1991: 197)			H. Beentje
Spermatophytes	Asteraceae	Aspilia pluriseta Schweinf. ex Engl.	Aspilia pluriseta	Schweinf. ex Engl.		Herb	native			family incompletely covered	Lisowski (1991: 196)			H. Beentje
Spermatophytes	Asteraceae	Aster tansaniensis W.Lippert	Aster tansaniensis	W.Lippert		Herb	native			family incompletely covered	Lisowski (1991: 40)			H. Beentje
Spermatophytes	Asteraceae	Athrixia rosmarinifolia Oliv. & Hiern	Athrixia rosmarinifolia	Oliv. & Hiern		Herb	native			Lisowski (1989: 231)				H. Beentje
Spermatophytes	Asteraceae	Berkheya angolensis O.Hoffm.	Berkheya angolensis	O.Hoffm.		(Sub)Shrub	native			family incompletely covered	Kalanda & Lisowski (1995: 567)			H. Beentje
Spermatophytes	Asteraceae	Berkheya bipinnatifida (Harv.) Roessler	Berkheya bipinnatifida	(Harv.) Roessler		(Sub)Shrub	native			family incompletely covered	Lisowski (1991: 565)			H. Beentje
Spermatophytes	Asteraceae	Berkheya spekeana Oliv.	Berkheya spekeana	Oliv.		Herb	native			family incompletely covered	Kalanda & Lisowski (1995: 566)			H. Beentje
Spermatophytes	Asteraceae	Bidens acuticaulis Sherff	Bidens acuticaulis	Sherff	Bidens paupercula Sherff	Herb	native			family incompletely covered	Lisowski (1991: 133)			H. Beentje
Spermatophytes	Asteraceae	Bidens baumii Sherff	Bidens baumii	Sherff		Herb	native			family incompletely covered	Lisowski (1991: 163)			H. Beentje
Spermatophytes	Asteraceae	Bidens bipinnata L.	Bidens bipinnata	L.		Herb	introduced			family incompletely covered	Lisowski (1991: 133)			H. Beentje
Spermatophytes	Asteraceae	Bidens biternata (Lour.) Merr. & Sherff	Bidens biternata	(Lour.) Merr. & Sherff		Herb	native			family incompletely covered	Lisowski (1991: 135)			H. Beentje
Spermatophytes	Asteraceae	Bidens buchneri Sherff	Bidens buchneri	Sherff		Herb	native			family incompletely covered	Lisowski (1991: 166)			H. Beentje
Spermatophytes	Asteraceae	Bidens camporum (Hutch.) Mesfin	Bidens camporum	(Hutch.) Mesfin		Herb	native			family incompletely covered	Lisowski (1991: 156)			H. Beentje
Spermatophytes	Asteraceae	Bidens crocea Welw. ex O.Hoffm.	Bidens crocea	Welw. ex O.Hoffm.	Bidens bequaertii De Wild.	Herb	native			family incompletely covered	Lisowski (1991: 160)			H. Beentje
Spermatophytes	Asteraceae	Bidens elliotii Sherff	Bidens elliotii	Sherff		Herb	native		Least Concern	family incompletely covered	Lisowski (1991: 154)			H. Beentje
Spermatophytes	Asteraceae	Bidens grantii Sherff	Bidens grantii	Sherff		Herb	native			family incompletely covered	Lisowski (1991: 141)			H. Beentje
Spermatophytes	Asteraceae	Bidens kasaiensis Lisowski	Bidens kasaiensis	Lisowski		Herb	native			family incompletely covered	Lisowski (1991: 159)			H. Beentje
Spermatophytes	Asteraceae	Bidens lejolyana Lisowski	Bidens lejolyana	Lisowski		Herb	native	Endemic		family incompletely covered	Lisowski (1991: 147)			H. Beentje
Spermatophytes	Asteraceae	Bidens leptoglossa (Sherff) Lisowski	Bidens leptoglossa	(Sherff) Lisowski		Herb	native			family incompletely covered	Lisowski (1991: 146)			H. Beentje
Spermatophytes	Asteraceae	Bidens leptolepis Sherff	Bidens leptolepis	Sherff		Herb	native			family incompletely covered	Lisowski (1991: 150)			H. Beentje
Spermatophytes	Asteraceae	Bidens moorei Sherff	Bidens moorei	Sherff	Bidens bampsiana Lisowski	Herb	native			family incompletely covered	Lisowski (1991: 166)			H. Beentje
Spermatophytes	Asteraceae	Bidens oblonga (Sherff) Wild	Bidens oblonga	(Sherff) Wild	Bidens exilis (Sherff) Lisowski	Herb	native			family incompletely covered	Lisowski (1991: 140)			H. Beentje
Spermatophytes	Asteraceae	Bidens oligoflora (Klatt) Wild	Bidens oligoflora	(Klatt) Wild		Herb	native			family incompletely covered	Lisowski (1991: 143)			H. Beentje
Spermatophytes	Asteraceae	Bidens pilosa L.	Bidens pilosa	L.		Herb	introduced			family incompletely covered	Lisowski (1991: 136)			H. Beentje
Spermatophytes	Asteraceae	Bidens steppia Sherff	Bidens steppia	Sherff		Herb	native			not recorded	not recorded	Quarré 1662	https://www.botanicalcollections.be/specimen/BR0000008872845	H. Beentje
Spermatophytes	Asteraceae	Bidens ternata (Chiov.) Sherff	Bidens ternata	(Chiov.) Sherff		Herb	native			family incompletely covered	Lisowski (1991: 168)			H. Beentje
Spermatophytes	Asteraceae	Bidens ugandensis Sherff	Bidens ugandensis	Sherff		Herb	native			family incompletely covered	Lisowski (1991: 157)			H. Beentje
Spermatophytes	Asteraceae	Bidens urceolata De Wild.	Bidens urceolata	De Wild.		Herb	native			family incompletely covered	Lisowski (1991: 148)			H. Beentje
Spermatophytes	Asteraceae	Bidens zairensis Lisowski	Bidens zairensis	Lisowski		Herb	native	Endemic		family incompletely covered	Lisowski (1991: 170)			H. Beentje
Spermatophytes	Asteraceae	Blepharispermum pubescens S.Moore	Blepharispermum pubescens	S.Moore		Climber	native		Least Concern	Lisowski (1989: 213)				H. Beentje
Spermatophytes	Asteraceae	Blepharispermum spinulosum Oliv. & Hiern	Blepharispermum spinulosum	Oliv. & Hiern		Climber	native			Lisowski (1989)				H. Beentje
Spermatophytes	Asteraceae	Blumea axillaris (Lam.) DC.	Blumea axillaris	(Lam.) DC.	Blumea mollis (D.Don) Merr.	Herb	native			Lisowski (1989: 7)				H. Beentje
Spermatophytes	Asteraceae	Blumea balsamifera (L.) DC.	Blumea balsamifera	(L.) DC.		(Sub)Shrub	introduced			Lisowski (1989: 10)				H. Beentje
Spermatophytes	Asteraceae	Blumea brevipes (Oliv. & Hiern) Wild	Blumea brevipes	(Oliv. & Hiern) Wild	Laggera brevipes Oliv. & Hiern	Herb	native			Lisowski (1989: 20)				H. Beentje
Spermatophytes	Asteraceae	Blumea elatior (R.E.Fr.) Lisowski	Blumea elatior	(R.E.Fr.) Lisowski	Laggera elatior R.E.Fr.	Herb	native			Lisowski (1989: 12)				H. Beentje
Spermatophytes	Asteraceae	Blumea heudelotii (C.D.Adams) Lisowski	Blumea heudelotii	(C.D.Adams) Lisowski		Herb	native			Lisowski (1989: 13)				H. Beentje
Spermatophytes	Asteraceae	Blumea oloptera DC.	Blumea oloptera	DC.	Laggera oloptera (DC.) C.D.Adams	Herb	native			Lisowski (1989: 11)				H. Beentje
Spermatophytes	Asteraceae	Bothriocline amphicoma Wech.	Bothriocline amphicoma	Wech.		Herb	native			family incompletely covered	Lisowski (1992: 319)			H. Beentje
Spermatophytes	Asteraceae	Bothriocline bampsii Lisowski	Bothriocline bampsii	Lisowski		Herb	native	Endemic		family incompletely covered	Lisowski (1996b: 487)			H. Beentje
Spermatophytes	Asteraceae	Bothriocline concinna (S.Moore) Wech.	Bothriocline concinna	(S.Moore) Wech.		Herb	native	Endemic		family incompletely covered	Lisowski (1992: 323)			H. Beentje
Spermatophytes	Asteraceae	Bothriocline cuneifolia Lisowski	Bothriocline cuneifolia	Lisowski		Herb	native	Endemic		family incompletely covered	Lisowski (1992: 317)			H. Beentje
Spermatophytes	Asteraceae	Bothriocline globosa (Robyns) C.Jeffrey	Bothriocline globosa	(Robyns) C.Jeffrey		Herb	native			family incompletely covered	Lisowski (1992: 345, as syn. of glomerata)			H. Beentje
Spermatophytes	Asteraceae	Bothriocline glomerata (O.Hoffm. & Muschl.) C.Jeffrey	Bothriocline glomerata	(O.Hoffm. & Muschl.) C.Jeffrey		Herb	native			family incompletely covered	Lisowski (1992: 345)			H. Beentje
Spermatophytes	Asteraceae	Bothriocline grandicapitulata Lisowski	Bothriocline grandicapitulata	Lisowski		Herb	native	Endemic		family incompletely covered	Lisowski (1992: 316)			H. Beentje
Spermatophytes	Asteraceae	Bothriocline hoyoensis Lisowski	Bothriocline hoyoensis	Lisowski		Herb	native	Endemic		family incompletely covered	Lisowski (1992: 347)			H. Beentje
Spermatophytes	Asteraceae	Bothriocline huillensis (Hiern) Wild & Pope	Bothriocline huillensis	(Hiern) Wild & Pope		Herb	native			family incompletely covered	Lisowski (1992)			H. Beentje
Spermatophytes	Asteraceae	Bothriocline inyangana N.E.Br.	Bothriocline inyangana	N.E.Br.		(Sub)Shrub	native			family incompletely covered	Lisowski (1992: 339)			H. Beentje
Spermatophytes	Asteraceae	Bothriocline ituriensis Lisowski	Bothriocline ituriensis	Lisowski		Herb	native	Endemic		family incompletely covered	Lisowski (1992: 336)			H. Beentje
Spermatophytes	Asteraceae	Bothriocline katangensis Lisowski	Bothriocline katangensis	Lisowski		Herb	native	Endemic		family incompletely covered	Lisowski (1992: 327)			H. Beentje
Spermatophytes	Asteraceae	Bothriocline kundelungensis Lisowski	Bothriocline kundelungensis	Lisowski		Herb	native	Endemic		family incompletely covered	Lisowski (1992: 320)			H. Beentje
Spermatophytes	Asteraceae	Bothriocline laxa N.E.Br.	Bothriocline laxa	N.E.Br.		Herb	native			family incompletely covered	Lisowski (1992: 335)			H. Beentje
Spermatophytes	Asteraceae	Bothriocline leonardiana Lisowski	Bothriocline leonardiana	Lisowski		Herb	native	Endemic		family incompletely covered	Lisowski (1996b: 488)			H. Beentje
Spermatophytes	Asteraceae	Bothriocline longipes (Oliv. & Hiern) N.E.Br.	Bothriocline longipes	(Oliv. & Hiern) N.E.Br.	Erlangea spissa S.Moore, Bothriocline eupatorioides (Hutch. & B.L. Burtt) Wild & Pope	Herb	native			family incompletely covered	Lisowski (1992: 340; 343)			H. Beentje
Spermatophytes	Asteraceae	Bothriocline malaissei Lisowski	Bothriocline malaissei	Lisowski		Herb	native	Endemic		family incompletely covered	Lisowski (1992: 340; 343)			H. Beentje
Spermatophytes	Asteraceae	Bothriocline marungensis Lisowski	Bothriocline marungensis	Lisowski		Herb	native	Endemic		family incompletely covered	Lisowski (1992)			H. Beentje
Spermatophytes	Asteraceae	Bothriocline mbalensis (Wild & Pope) C.Jeffrey	Bothriocline mbalensis	(Wild & Pope) C.Jeffrey		Herb	native			family incompletely covered	Lisowski (1992: 336)			H. Beentje
Spermatophytes	Asteraceae	Bothriocline monocephala (Hiern) Wild & G.V.Pope	Bothriocline monocephala	(Hiern) Wild & G.V.Pope		Herb	native			family incompletely covered	Lisowski (1992: 348)			H. Beentje
Spermatophytes	Asteraceae	Bothriocline muschleriana Wild & G.V.Pope	Bothriocline muschleriana	Wild & G.V.Pope		Herb	native			family incompletely covered	Lisowski (1992: 314)			H. Beentje
Spermatophytes	Asteraceae	Bothriocline nyungwensis Wech.	Bothriocline nyungwensis	Wech.		Herb	native		Vulnerable	family incompletely covered	Lisowski (1992: 332)			H. Beentje
Spermatophytes	Asteraceae	Bothriocline pauwelsii Lisowski	Bothriocline pauwelsii	Lisowski		Herb	native	Endemic		family incompletely covered	Lisowski (1996b: 488)			H. Beentje
Spermatophytes	Asteraceae	Bothriocline ruwenzoriensis (S.Moore) C.Jeffrey	Bothriocline ruwenzoriensis	(S.Moore) C.Jeffrey		(Sub)Shrub	native		Vulnerable	family incompletely covered	Lisowski (1992: 346)			H. Beentje
Spermatophytes	Asteraceae	Bothriocline sengensis (S.Moore) Wech.	Bothriocline sengensis	(S.Moore) Wech.		Herb	native			family incompletely covered	Lisowski (1992: 320)			H. Beentje
Spermatophytes	Asteraceae	Bothriocline subcordata (De Wild.) Wech.	Bothriocline subcordata	(De Wild.) Wech.		Herb	native	Endemic		family incompletely covered	Lisowski (1992: 317)			H. Beentje
Spermatophytes	Asteraceae	Bothriocline trifoliata (De Wild. & Muschl.) Wild & G.V.Pope	Bothriocline trifoliata	(De Wild. & Muschl.) Wild & G.V.Pope		Herb	native			family incompletely covered	Lisowski (1992: 325)			H. Beentje
Spermatophytes	Asteraceae	Bothriocline ugandensis (S.Moore) M.G.Gilbert	Bothriocline ugandensis	(S.Moore) M.G.Gilbert		(Sub)Shrub	native		Near Threatened	family incompletely covered	Lisowski (1992: 329)			H. Beentje
Spermatophytes	Asteraceae	Bothriocline upembensis Lisowski	Bothriocline upembensis	Lisowski	Bothriocline virungae Wech.	Herb	native	Endemic		family incompletely covered	Lisowski (1992: 335)			H. Beentje
Spermatophytes	Asteraceae	Bothriocline wittei Lisowski	Bothriocline wittei	Lisowski		Herb	native	Endemic		family incompletely covered	Lisowski (1992: 344)			H. Beentje
Spermatophytes	Asteraceae	Brachythrix glomerata (Mattf.) C.Jeffrey	Brachythrix glomerata	(Mattf.) C.Jeffrey		Herb	native			family incompletely covered	Lisowski (1992: 350)			H. Beentje
Spermatophytes	Asteraceae	Calea urticifolia (Mill.) DC.	Calea urticifolia	(Mill.) DC.		(Sub)Shrub	introduced			family incompletely covered	Lisowski (1991: 184)			H. Beentje
Spermatophytes	Asteraceae	Calostephane angolensis (O.Hoffm.) Anderb.	Calostephane angolensis	(O.Hoffm.) Anderb.	Mollera angolensis O.Hoffm.	Herb	native			Lisowski (1989)				H. Beentje
Spermatophytes	Asteraceae	Carduus leptacanthus Fresen.	Carduus leptacanthus	Fresen.		Herb	native			family incompletely covered	Lisowski (1991: 588)			H. Beentje
Spermatophytes	Asteraceae	Carduus nyassanus R.E.Fr.	Carduus nyassanus	R.E.Fr.		Herb	native		Least Concern	family incompletely covered	Lisowski (1991: 589)			H. Beentje
Spermatophytes	Asteraceae	Carduus ruwenzoriensis S.Moore	Carduus ruwenzoriensis	S.Moore		Herb	native		Least Concern	family incompletely covered	Lisowski (1991: 592)			H. Beentje
Spermatophytes	Asteraceae	Carduus schimperi Sch.Bip.	Carduus schimperi	Sch.Bip.	Afrocarduus schimperi (Sch.Bip.) N.Garcia, Moreyra & Susanna, Carduus chamaecephalus (Vatke) Oliv.	Herb	native			family incompletely covered	Lisowski (1991: 587)			H. Beentje
Spermatophytes	Asteraceae	Centaurea praecox Oliv. & Hiern	Centaurea praecox	Oliv. & Hiern		Herb	native			family incompletely covered	Lisowski (1991: 596)			H. Beentje
Spermatophytes	Asteraceae	Chromolaena odorata (L.) R.M.King & H.Rob.	Chromolaena odorata	(L.) R.M.King & H.Rob.		(Sub)Shrub	introduced			family incompletely covered	Lisowski (1991: 450)			H. Beentje
Spermatophytes	Asteraceae	Chrysanthellum indicum DC.	Chrysanthellum indicum	DC.		Herb	native			family incompletely covered	Lisowski (1991: 173)			H. Beentje
Spermatophytes	Asteraceae	Cichorium intybus L.	Cichorium intybus	L.		Herb	introduced			Lawalrée et al. (1986: 4)				H. Beentje
Spermatophytes	Asteraceae	Cineraria deltoidea Sond.	Cineraria deltoidea	Sond.		Herb	native			family incompletely covered	Lisowski (1991: 434)			H. Beentje
Spermatophytes	Asteraceae	Cirsium buchwaldii O. Hoffm.	Cirsium buchwaldii	O. Hoffm.		Herb	native			family incompletely covered	not recorded	d'Arcy 7948 (P0010147)	https://www.gbif.org/occurrence/437622786	H. Beentje
Spermatophytes	Asteraceae	Conyza clarenceana Oliv. & Hiern	Conyza clarenceana	Oliv. & Hiern	Conyza theodori R.E.Fr.	Herb	native		Least Concern	family incompletely covered	Lisowski (1991: 88)			H. Beentje
Spermatophytes	Asteraceae	Conyza hochstetteri Sch. Bip. ex A. Rich.	Conyza hochstetteri	Sch. Bip. ex A. Rich.		Herb	native			family incompletely covered	Lisowski (1991: 86)			H. Beentje
Spermatophytes	Asteraceae	Conyza kahuzica Lisowski	Conyza kahuzica	Lisowski		(Sub)Shrub	native			family incompletely covered	Lisowski (1991: 73)			H. Beentje
Spermatophytes	Asteraceae	Conyza limosa O.Hoffm.	Conyza limosa	O.Hoffm.		Herb	native			family incompletely covered	Lisowski (1991: 96)			H. Beentje
Spermatophytes	Asteraceae	Conyza montigena S.Moore	Conyza montigena	S.Moore		(Sub)Shrub	native		Least Concern	family incompletely covered	Lisowski (1991: 75)			H. Beentje
Spermatophytes	Asteraceae	Conyza neglecta R.E.Fries	Conyza neglecta	R.E.Fries		(Sub)Shrub	native			family incompletely covered	Lisowski (1991: 96)			H. Beentje
Spermatophytes	Asteraceae	Conyza newii Oliv. & Hiern	Conyza newii	Oliv. & Hiern		(Sub)Shrub	native			family incompletely covered	Lisowski (1991: 94)			H. Beentje
Spermatophytes	Asteraceae	Conyza pallidiflora R.E.Fries	Conyza pallidiflora	R.E.Fries		Herb	native			family incompletely covered	Lisowski (1991: 95)			H. Beentje
Spermatophytes	Asteraceae	Conyza vernonioides (Sch.Bip. ex A.Rich.) Wild	Conyza vernonioides	(Sch.Bip. ex A.Rich.) Wild	Nidorella vernonioides Sch.Bip. ex A.Rich.	Tree	native			family incompletely covered	Lisowski (1991: 70)			H. Beentje
Spermatophytes	Asteraceae	Conyza welwitschii (S.Moore) Wild	Conyza welwitschii	(S.Moore) Wild		Herb	native			family incompletely covered	Lisowski (1991: 63)			H. Beentje
Spermatophytes	Asteraceae	Cosmos bipinnatus Cav.	Cosmos bipinnatus	Cav.	Bidens formosa (Bonato) Sch.-Bip.	Herb	introduced			family incompletely covered	Lisowski (1991: 172)			H. Beentje
Spermatophytes	Asteraceae	Cosmos sulphureus Cav.	Cosmos sulphureus	Cav.	Bidens sulphurea (Cav.) Sch. Bip.	Herb	introduced			family incompletely covered		Luxen 443	https://www.botanicalcollections.be/specimen/BR0000014088872	H. Beentje
Spermatophytes	Asteraceae	Cotula abyssinica Sch.Bip. ex A.Rich.	Cotula abyssinica	Sch.Bip. ex A.Rich.		Herb	native			family incompletely covered	Lisowski (1991: 240)			H. Beentje
Spermatophytes	Asteraceae	Crassocephalum bauchiense (Hutch.) Milne-Redh.	Crassocephalum bauchiense	(Hutch.) Milne-Redh.		Herb	native		Vulnerable	family incompletely covered	Lisowski (1991: 354)			H. Beentje
Spermatophytes	Asteraceae	Crassocephalum crepidioides (Benth.) S.Moore	Crassocephalum crepidioides	(Benth.) S.Moore		Herb	native			family incompletely covered	Lisowski (1991: 354)			H. Beentje
Spermatophytes	Asteraceae	Crassocephalum ducis-aprutii S.Moore	Crassocephalum ducis-aprutii	S.Moore		Herb	native		Least Concern	family incompletely covered	Lisowski (1991: 330)			H. Beentje
Spermatophytes	Asteraceae	Crassocephalum goetzenii (O.Hoffm.) S.Moore	Crassocephalum goetzenii	(O. Hoffm.) S.Moore		Herb	native			family incompletely covered	Lisowski (1991: 357)			H. Beentje
Spermatophytes	Asteraceae	Crassocephalum kaessnerianum (Muschl.) Lisowski	Crassocephalum kaessnerianum	(Muschl.) Lisowski	Crassocephalum kassneri S.Moore	Herb	native	Endemic		family incompletely covered	Lisowski (1991: 347)			H. Beentje
Spermatophytes	Asteraceae	Crassocephalum montuosum (S.Moore) Milne-Redh.	Crassocephalum montuosum	(S.Moore) Milne-Redh.	Crassocephalum bumbense S.Moore	Herb	native			family incompletely covered	Lisowski (1991: 331)			H. Beentje
Spermatophytes	Asteraceae	Crassocephalum paludum C.Jeffrey	Crassocephalum paludum	C.Jeffrey		Herb	native			family incompletely covered	Lisowski (1991: 335)			H. Beentje
Spermatophytes	Asteraceae	Crassocephalum picridifolium (DC.) S.Moore	Crassocephalum picridifolium	(DC.) S.Moore		Herb	native		Least Concern	family incompletely covered	Lisowski (1991: 336)			H. Beentje
Spermatophytes	Asteraceae	Crassocephalum radiatum S.Moore	Crassocephalum radiatum	S.Moore	Senecio heteromorphus Hutch. & B.L.Burtt	Herb	native			family incompletely covered	Lisowski (1991: 345)			H. Beentje
Spermatophytes	Asteraceae	Crassocephalum rubens (Juss. ex Jacq.) S.Moore	Crassocephalum rubens	(Juss. ex Jacq.) S.Moore	Senecio sarcobasis Bojer ex DC.	Herb	native			family incompletely covered	Lisowski (1991: 350)			H. Beentje
Spermatophytes	Asteraceae	Crassocephalum torreanum Lisowski	Crassocephalum torreanum	Lisowski		Herb	native			family incompletely covered	Lisowski (1991: 344)			H. Beentje
Spermatophytes	Asteraceae	Crassocephalum uvens (Hiern) S.Moore	Crassocephalum uvens	(Hiern) S.Moore		Herb	native		Data Deficient	family incompletely covered	Lisowski (1991: 342)			H. Beentje
Spermatophytes	Asteraceae	Crassocephalum vitellinum (Benth.) S.Moore	Crassocephalum vitellinum	(Benth.) S.Moore	Senecio vitellinus Asch.	Herb	native			family incompletely covered	Lisowski (1991: 339)			H. Beentje
Spermatophytes	Asteraceae	Crepis carbonaria Sch. Bip.	Crepis carbonaria	Sch. Bip.		Herb	native			Lawalrée et al. (1986)				H. Beentje
Spermatophytes	Asteraceae	Crepis hypochoeridea Thell.	Crepis hypochoeridea	Thell.	Crepis hypochaerica (DC.) Thellung	Herb	native			Lawalrée et al. (1986)				H. Beentje
Spermatophytes	Asteraceae	Crepis newii Oliv. & Hiern	Crepis newii	Oliv. & Hiern		Herb	native			Lawalrée et al. (1986)				H. Beentje
Spermatophytes	Asteraceae	Crepis rueppellii Sch.Bip.	Crepis rueppellii	Sch.Bip.	Crepis friesii Babc.	Herb	native			Lawalrée et al. (1986)				H. Beentje
Spermatophytes	Asteraceae	Crepis urundica Babc.	Crepis urundica	Babc.		Herb	native			Lawalrée et al. (1986)				H. Beentje
Spermatophytes	Asteraceae	Dendrosenecio adnivalis (Stapf) E.B.Knox	Dendrosenecio adnivalis	(Stapf) E.B.Knox	Senecio stanleyi Hauman, Senecio johnstonii Oliv. subsp. adnivalis (Stapf) C.Jeffrey	Tree	native		Least Concern	family incompletely covered	Lisowski (1991: 323)			H. Beentje
Spermatophytes	Asteraceae	Dendrosenecio erici-rosenii (R.E.Fr. & T.C.E.Fr.) E.B.Knox	Dendrosenecio erici-rosenii	(R.E.Fr. & T.C.E.Fr.) E.B.Knox	Senecio erici-rosenii R.E.Fr. & T.C.E.Fr., Senecio johnstonii var. erici-rosenii (R.E.Fr. & T.C.E.Fr.) C.Jeffrey	Tree	native		Least Concern	family incompletely covered	Lisowski (1991: 324)			H. Beentje
Spermatophytes	Asteraceae	Denekia capensis Thunb.	Denekia capensis	Thunb.		Herb	native			Lisowski (1989: 28)				H. Beentje
Spermatophytes	Asteraceae	Dewildemania filifolia O.Hoffm.	Dewildemania filifolia	O.Hoffm.		Herb	native			family incompletely covered	Lisowski (1992: 357)			H. Beentje
Spermatophytes	Asteraceae	Dewildemania glandulosa Lisowski	Dewildemania glandulosa	Lisowski		Herb	native	Endemic		family incompletely covered	Lisowski (1992: 360)			H. Beentje
Spermatophytes	Asteraceae	Dewildemania lancifolia (O.Hoffm.) Kalanda	Dewildemania lancifolia	(O.Hoffm.) Kalanda		Herb	native	Endemic		family incompletely covered	Lisowski (1992: 359)			H. Beentje
Spermatophytes	Asteraceae	Dewildemania stenophylla (Baker) B.L.Burtt	Dewildemania stenophylla	(Baker) B.L.Burtt		Herb	native			family incompletely covered	Lisowski (1992: 359)			H. Beentje
Spermatophytes	Asteraceae	Dewildemania upembensis Lisowski	Dewildemania upembensis	Lisowski		Herb	native	Endemic		family incompletely covered	Lisowski (1992: 357)			H. Beentje
Spermatophytes	Asteraceae	Dichrocephala chrysanthemifolia (Blume) DC.	Dichrocephala chrysanthemifolia	(Blume) DC.		Herb	native			family incompletely covered	Lisowski (1991: 25)			H. Beentje
Spermatophytes	Asteraceae	Dichrocephala integrifolia (L.f.) Kuntze	Dichrocephala integrifolia	(L.f.) Kuntze	Dichrocephala bicolor (Roth) Schltdl.	Herb	native			family incompletely covered	Lisowski (1991: 21)			H. Beentje
Spermatophytes	Asteraceae	Dicoma anomala Sond.	Dicoma anomala	Sond.		Herb	native			family incompletely covered	Lisowski (1991: 543)			H. Beentje
Spermatophytes	Asteraceae	Dicoma welwitschii O. Hoffm.	Dicoma welwitschii	O. Hoffm.		Herb	native			family incompletely covered	Lisowski (1991: 542)			H. Beentje
Spermatophytes	Asteraceae	Distephanus divaricatus (Steetz) H.Rob. & B.Kahn	Distephanus divaricatus	(Steetz) H.Rob. & B.Kahn	Vernonia aurantiaca (O. Hoffm.) N.E. Br.	(Sub)Shrub	native			family incompletely covered	Kalanda & Lisowski (1995: 691)			H. Beentje
Spermatophytes	Asteraceae	Echinops amplexicaulis Oliv.	Echinops amplexicaulis	Oliv.		Herb	native			family incompletely covered	Lisowski (1991: 576)			H. Beentje
Spermatophytes	Asteraceae	Echinops bampsianus Lisowski	Echinops bampsianus	Lisowski		Herb	native	Endemic		family incompletely covered	Lisowski (1991: 582)			H. Beentje
Spermatophytes	Asteraceae	Echinops eryngiifolius O.Hoffm.	Echinops eryngiifolius	O.Hoffm.		Herb	native			family incompletely covered	Lisowski (1991: 585)			H. Beentje
Spermatophytes	Asteraceae	Echinops giganteus A.Rich.	Echinops giganteus	A.Rich.		Herb	native			family incompletely covered	Lisowski (1991: 578)			H. Beentje
Spermatophytes	Asteraceae	Echinops gracilis O.Hoffm.	Echinops gracilis	O.Hoffm.		Herb	native			family incompletely covered	Lisowski (1991: 583)			H. Beentje
Spermatophytes	Asteraceae	Echinops hoehnelii Schweinf.	Echinops hoehnelii	Schweinf.		Herb	native			family incompletely covered	Lisowski (1991: 575)			H. Beentje
Spermatophytes	Asteraceae	Echinops longifolius A. Rich.	Echinops longifolius	A. Rich.		Herb	native			family incompletely covered	Lisowski (1991: 581)			H. Beentje
Spermatophytes	Asteraceae	Eclipta prostrata (L.) L.	Eclipta prostrata	(L.) L.	Ecliptica alba (L.) Kuntze	Herb	introduced		Least Concern	family incompletely covered	Lisowski (1991: 223)			H. Beentje
Spermatophytes	Asteraceae	Elephantopus mollis Kunth	Elephantopus mollis	Kunth		Herb	introduced			family incompletely covered	Lisowski (1992: 281)			H. Beentje
Spermatophytes	Asteraceae	Elephantopus multisetus O.Hoffm. ex T.Durand & De Wild.	Elephantopus multisetus	O.Hoffm. ex T.Durand & De Wild.		Herb	native			family incompletely covered	Lisowski (1992: 286)			H. Beentje
Spermatophytes	Asteraceae	Elephantopus scaber L.	Elephantopus scaber	L.		Herb	native		Least Concern	family incompletely covered	Lisowski (1992: 285)			H. Beentje
Spermatophytes	Asteraceae	Elephantopus senegalensis (Klatt) Oliv. & Hiern	Elephantopus senegalensis	(Klatt) Oliv. & Hiern		Herb	native			family incompletely covered	Lisowski (1992: 286)			H. Beentje
Spermatophytes	Asteraceae	Eleutheranthera ruderalis (Sw.) Sch.Bip.	Eleutheranthera ruderalis	(Sw.) Sch.Bip.		Herb	introduced			family incompletely covered	Lisowski (1991: 182)			H. Beentje
Spermatophytes	Asteraceae	Emilia abyssinica (Sch.Bip. ex A.Rich.) C.Jeffrey	Emilia abyssinica	(Sch.Bip. ex A.Rich.) C.Jeffrey		Herb	native			family incompletely covered	Lisowski (1991: 360)			H. Beentje
Spermatophytes	Asteraceae	Emilia bampsiana Lisowski	Emilia bampsiana	Lisowski		Herb	native	Endemic		family incompletely covered	Lisowski (1991: 407)			H. Beentje
Spermatophytes	Asteraceae	Emilia basifolia Baker	Emilia basifolia	Baker		Herb	native			family incompletely covered	Lisowski (1991: 368)			H. Beentje
Spermatophytes	Asteraceae	Emilia baumii (O.Hoffm.) S.Moore	Emilia baumii	(O.Hoffm.) S.Moore		Herb	native			family incompletely covered	Lisowski (1991: 392)			H. Beentje
Spermatophytes	Asteraceae	Emilia bianoensis Lisowski	Emilia bianoensis	Lisowski		Herb	native	Endemic		family incompletely covered	Lisowski (1991: 375)			H. Beentje
Spermatophytes	Asteraceae	Emilia brachycephala (R.E.Fries) C.Jeffrey	Emilia brachycephala	(R.E.Fries) C.Jeffrey		Herb	native			family incompletely covered	Lisowski (1991: 362)			H. Beentje
Spermatophytes	Asteraceae	Emilia caespitosa Oliv.	Emilia caespitosa	Oliv.	Emilia humbertii Robyns	Herb	native			family incompletely covered	Lisowski (1991: 383)			H. Beentje
Spermatophytes	Asteraceae	Emilia chiovendeana (Muschl.) Lisowski	Emilia chiovendeana	(Muschl.) Lisowski		Herb	native		Endangered	family incompletely covered	Lisowski (1991: 371)			H. Beentje
Spermatophytes	Asteraceae	Emilia coccinea (Sims) G.Don	Emilia coccinea	(Sims) G.Don	Emilia sagittata DC.	Herb	native			family incompletely covered	Lisowski (1991: 376)			H. Beentje
Spermatophytes	Asteraceae	Emilia crispata C.Jeffrey	Emilia crispata	C.Jeffrey		Herb	native		Endangered	family incompletely covered	Lisowski (1991: 389)			H. Beentje
Spermatophytes	Asteraceae	Emilia debilis S.Moore	Emilia debilis	S.Moore		Herb	native			family incompletely covered	Lisowski (1991: 394)			H. Beentje
Spermatophytes	Asteraceae	Emilia discifolia (Oliv.) C.Jeffrey	Emilia discifolia	(Oliv.) C.Jeffrey		Herb	native			family incompletely covered	Lisowski (1991: 363)			H. Beentje
Spermatophytes	Asteraceae	Emilia duvigneaudii Lisowski	Emilia duvigneaudii	Lisowski		Herb	native	Endemic		family incompletely covered	Lisowski (1991: 376)			H. Beentje
Spermatophytes	Asteraceae	Emilia epapposa (Lisowski) Mapaya & Cron	Emilia epapposa	(Lisowski) Mapaya & Cron	Emiliella epapposa Lisowski	Herb	native	Endemic		family incompletely covered	Lisowski (1991: 410)			H. Beentje
Spermatophytes	Asteraceae	Emilia exigua (S.Moore) Mapaya & Cron	Emilia exigua	(S.Moore) Mapaya & Cron	Emiliella exigua S.Moore	Herb	native			family incompletely covered	Lisowski (1991: 410)			H. Beentje
Spermatophytes	Asteraceae	Emilia hockii (De Wild. & Muschl.) C.Jeffrey	Emilia hockii	(De Wild. & Muschl.) C.Jeffrey		Herb	native			family incompletely covered	Lisowski (1991: 365)			H. Beentje
Spermatophytes	Asteraceae	Emilia homblei (De Wild.) C.Jeffrey	Emilia homblei	(De Wild.) C.Jeffrey		Herb	native	Endemic		family incompletely covered	Lisowski (1991: 276, as Senecio homblei de Wild.)			H. Beentje
Spermatophytes	Asteraceae	Emilia integrifolia Baker	Emilia integrifolia	Baker		Herb	native			family incompletely covered	Lisowski (1991: 370)			H. Beentje
Spermatophytes	Asteraceae	Emilia irregularibracteata (De Wild.) C.Jeffrey	Emilia irregularibracteata	(De Wild.) C.Jeffrey		Herb	native	Endemic		family incompletely covered	Lisowski (1991: 390)			H. Beentje
Spermatophytes	Asteraceae	Emilia jeffreyana Lisowski	Emilia jeffreyana	Lisowski		Herb	native			family incompletely covered	Lisowski (1991: 379)			H. Beentje
Spermatophytes	Asteraceae	Emilia juncea Robyns	Emilia juncea	Robyns		Herb	native			family incompletely covered	Lisowski (1991: 395)			H. Beentje
Spermatophytes	Asteraceae	Emilia kasaiensis Lisowski	Emilia kasaiensis	Lisowski		Herb	native	Endemic		family incompletely covered	Lisowski (1991: 393)			H. Beentje
Spermatophytes	Asteraceae	Emilia lejolyana Lisowski	Emilia lejolyana	Lisowski		Herb	native	Endemic		family incompletely covered	Lisowski (1991: 403)			H. Beentje
Spermatophytes	Asteraceae	Emilia libeniana Lisowski	Emilia libeniana	Lisowski		Herb	native		Endangered	family incompletely covered	Lisowski (1991: 393)			H. Beentje
Spermatophytes	Asteraceae	Emilia limosa (O.Hoffm.) C.Jeffrey	Emilia limosa	(O.Hoffm.) C.Jeffrey		Herb	native			family incompletely covered	Lisowski (1991: 369)			H. Beentje
Spermatophytes	Asteraceae	Emilia lisowskiana C.Jeffrey	Emilia lisowskiana	C.Jeffrey		Herb	native			family incompletely covered	Jeffrey (1997: 208)			H. Beentje
Spermatophytes	Asteraceae	Emilia longiramea (S.Moore) C.Jeffrey	Emilia longiramea	(S.Moore) C.Jeffrey		Herb	native			family incompletely covered	Lisowski (1991: 398)			H. Beentje
Spermatophytes	Asteraceae	Emilia lubumbashiensis Lisowski	Emilia lubumbashiensis	Lisowski		Herb	native	Endemic		family incompletely covered	Lisowski (1991: 389)			H. Beentje
Spermatophytes	Asteraceae	Emilia malaisseana Lisowski	Emilia malaisseana	Lisowski		Herb	native	Endemic		family incompletely covered	Lisowski (1991: 405)			H. Beentje
Spermatophytes	Asteraceae	Emilia pammicrocephala (S.Moore) C.Jeffrey	Emilia pammicrocephala	(S.Moore) C.Jeffrey		Herb	native		Endangered	family incompletely covered	Lisowski (1991: 374)			H. Beentje
Spermatophytes	Asteraceae	Emilia parnassiifolia S.Moore	Emilia parnassiifolia	S.Moore		Herb	native			family incompletely covered	Lisowski (1991: 385)			H. Beentje
Spermatophytes	Asteraceae	Emilia petitiana Lisowski	Emilia petitiana	Lisowski		Herb	native	Endemic		family incompletely covered	Lisowski (1991: 407)			H. Beentje
Spermatophytes	Asteraceae	Emilia praetermissa Milne-Redh.	Emilia praetermissa	Milne-Redh.		Herb	native			family incompletely covered	Lisowski (1991: 378)			H. Beentje
Spermatophytes	Asteraceae	Emilia pseudactis C.Jeffrey	Emilia pseudactis	C.Jeffrey		Herb	native		Least Concern	family incompletely covered	Lisowski (1991: 402)			H. Beentje
Spermatophytes	Asteraceae	Emilia rehmanniana Lisowski	Emilia rehmanniana	Lisowski		Herb	native	Endemic		family incompletely covered	Lisowski (1991: 397)			H. Beentje
Spermatophytes	Asteraceae	Emilia robynsiana Lisowski	Emilia robynsiana	Lisowski		Herb	native	Endemic		family incompletely covered	Lisowski (1991: 402)			H. Beentje
Spermatophytes	Asteraceae	Emilia schmitzii Lisowski	Emilia schmitzii	Lisowski		Herb	native	Endemic		family incompletely covered	Lisowski (1991: 391)			H. Beentje
Spermatophytes	Asteraceae	Emilia shabensis Lisowski	Emilia shabensis	Lisowski		Herb	native	Endemic		family incompletely covered	Lisowski (1991: 384)			H. Beentje
Spermatophytes	Asteraceae	Emilia sonchifolia (L.) DC.	Emilia sonchifolia	(L.) DC.		Herb	introduced			family incompletely covered	Lisowski (1991: 387)			H. Beentje
Spermatophytes	Asteraceae	Emilia subscaposa Lisowski	Emilia subscaposa	Lisowski		Herb	native		Endangered	family incompletely covered	Lisowski (1991: 382)			H. Beentje
Spermatophytes	Asteraceae	Emilia tessmannii (Mattf.) C.Jeffrey	Emilia tessmannii	(Mattf.) C.Jeffrey		Herb	native			family incompletely covered	Lisowski (1991: 366)			H. Beentje
Spermatophytes	Asteraceae	Emilia vanmeelii Lawalrée	Emilia vanmeelii	Lawalrée		Herb	native			family incompletely covered	Lisowski (1991: 381)			H. Beentje
Spermatophytes	Asteraceae	Emilia violacea Cronquist	Emilia violacea	Cronquist		Herb	native			family incompletely covered	Lisowski (1991: 371)			H. Beentje
Spermatophytes	Asteraceae	Emilia zairensis Lisowski	Emilia zairensis	Lisowski		Herb	native	Endemic		family incompletely covered	Lisowski (1991: 388)			H. Beentje
Spermatophytes	Asteraceae	Enydra fluctuans Lour.	Enydra fluctuans	Lour.		Herb	native		Least Concern	family incompletely covered	Lisowski (1991: 176)			H. Beentje
Spermatophytes	Asteraceae	Erigeron bonariensis L.	Erigeron bonariensis	L.	Conyza bonariensis (L.) Cronq.	Herb	introduced			family incompletely covered	Lisowski (1991: 59)			H. Beentje
Spermatophytes	Asteraceae	Erigeron gouanii L.	Erigeron gouanii	L.	Conyza parvicapitulata Lisowski	Herb	introduced			family incompletely covered	Lisowski (1991: 84)			H. Beentje
Spermatophytes	Asteraceae	Erigeron karvinskianus DC.	Erigeron karvinskianus	DC.		Herb	introduced			family incompletely covered	Lisowski (1991: 42)			H. Beentje
[truncated: 8,368 more rows]
